# Supplementary material for: Assembly mechanism of the inflammasome sensor AIM2 revealed by single molecule analysis
Source: Nat Commun. 2023 Dec 2;14:7957. doi: 10.1038/s41467-023-43691-4 (PMC10693601; doi:10.1038/s41467-023-43691-4)
Supplement: Supplementary file 4 — Supplementary Data 1 [file 41467_2023_43691_MOESM4_ESM.xlsx]

## Sheet: Sheet1
Reagent	Company	Catalog Number
(S)-Trolox methyl ether	Sigma	93510
100 nm Beads (TetraSpeck)	Invitogen (Thermo Scientific)	T14792
2-Mercaptoethanol (BME)	BIO-RAD	1610710
23 nm GATTA-Beads	GATTA quant	NA
Acclaim 200 C18 column	Thermo Scientific	60264
Acetonitrile	Fisher Scientific	A998-4
Alexa Fluor™ 488 C5 Maleimide	Invitogen (Thermo Scientific)	A10254
Ampicilin Sodium Salt	Fisher Scientific	BP-1760-25
Atto 488-𝜆-phage dsDNA	Lumicks	Customized (Gift)
Biotinylated l-phage dsDNA	Lumicks	SKU:00001
Bovin Serum Albumin (BSA)	Sigma	A3059-10G
Catalase	Sigma	C9322
Choramphenicol	Fisher Scientific (Acros Organics)	AC227920250
D-(+)-Glucose	Sigma	G8270
DMSO	Fisher Scientific	18-600-033
Formic acid	Fisher Scientific	A117-50
Glucose Oxidase	EMD Millipore	345386
Glycerol	Fisher Scientific	BP229-4
HEPES	Fisher Scientific	BP310-1
HisPur™ Ni-NTA Resin	Thermo Scientific	88222
HiTrap SP HP	GE Healthcare (Cytiva)	17115201
HPLC Water	Fisher Scientific	W5-4
Imidazole	Fisher Scientific	03196-500
Isopropyl-β-D-thiogalactopyranoside (IPTG)	Fisher Scientific	BP1755100
LB Broth	Fisher Scientific	BP-1426-2
Lysozyme	Thermo Scientific	89833
Pierce™ Protease Inhibitor Mini Tablets, EDTA-free	Thermo Scientific	A32955
Pluronics	Lumicks	SKU:9948
PMSF Protease Inhibitor	Thermo Scientific	36978
Potassium chloride	Fisher Scientific	P217-500
Rosetta (DE3) Competent cells	Millipore Sigma (Novagen)	70-954-4
SDS-PAGE	BIO-RAD	4561093
Sodium Chloride	Fisher Scientific	S642-212
Sodium Phosphate Dibasic Anhydrous	Fisher Scientific	S374-1
Sodium Phosphate Monobasic Anhydrous	Fisher Scientific	S397-500
Streptavidin-coated polystyrene beads	Spherotech	SVP-3-05
Streptomycin sulfate	Thermo Scientific	AC455341000
Superdex 200 10/300 GL	GE Healthcare (Cytiva)	28-9909-44
Trifluoroacetic acid (TFA)	Thermo Scientific	L06374AE
Triton™ X-100	Fisher Scientific	BP151-100
ZORBAX 300SB-C18 Column	Agilent	883995-902
