# Supplementary material for: Assembly mechanism of the inflammasome sensor AIM2 revealed by single molecule analysis
Source: Nat Commun. 2023 Dec 2;14:7957. doi: 10.1038/s41467-023-43691-4 (PMC10693601; doi:10.1038/s41467-023-43691-4)
Supplement: Supplementary file 7 — Source Data [file 41467_2023_43691_MOESM7_ESM.xlsx]

## Sheet: Figure 1
Figure 1c
Cluster Surface Area (mm2)	Number of Clusters (Events)
0-0.05	11
0.05-0.1	29
0.1-0.15	29
0.15-0.2	15
0.2-0.25	3
0.25-0.3	7
0.3-0.35	1
0.35-0.4	5
0.4-0.45	1
0.45-0.5	0
0.5-0.55	1
0.55-0.6	0
0.6-0.65	0
0.65-0.7	0
0.7-0.75	2
0.75-0.8	0
0.8-0.85	1
0.85-0.9	0
0.9-0.95	0
0.95-1	0
1-1.05	0
1.05-1.1	0
1.1-1.15	0
1.15-1.2	0
1.2-1.25	0
1.25-1.3	0
1.3-1.35	1

## Sheet: Figure 2
Figure 2a				Figure 2b
Cluster size (Number of Molecules)	Number of Clusters (Events)			Cluster size (Number of Molecules)	Number of Clusters (Events)
1-5	19			1-3	12
6-10	20			4-6	15
11-15	34			7-9	9
16-20	23			10-12	13
21-25	13			13-15	24
26-30	9			16-18	15
31-35	9			19-21	14
36-40	8			22-24	7
41-45	3
46-50	3
51-55	3
56-60	1
61-65	0
66-70	1
71-75	3
76-80	1
81-85	2
86-90	1
91-95	2

## Sheet: Figure 3
Figure 3d					Figure 3e				Figure 3f
Time (s)	Number of Binding Traces			Time (s)	Number of Binding Traces			Time (s)	Number of Binding Traces
1	20			1.5	16			1.16	25
2	69			2.5	18			2.16	21
3	48			3.5	14			3.16	13
4	42			4.5	10			4.16	8
5	26			5.5	6			5.16	7
6	21			6.5	6			6.16	6
7	17			7.5	5			7.16	2
8	11			8.5	6			8.16	5
9	13			9.5	3			9.16	2
10	8			10.5	1			10.16	4
11	3			11.5	0			11.16	3
12	5			12.5	2			12.16	1
13	3			13.5	2			13.16	2
14	3			14.5	1			14.16	0
15	1			15.5	1			15.16	1
16	3			16.5	0			16.16	2
17	3			17.5	1			17.16	1
18	2			18.5	0			18.16	0
19	2			19.5	2			19.16	1
20	2			20.5	1			20.16	0
21	1			21.5	1			21.16	0
22	1			22.5	0			22.16	1
23	1			23.5	0			23.16	0
24	1			24.5	0			24.16	1
25	0			25.5	0			25.16	2
26	2			26.5	1			26.16	0
27	1			27.5	1			27.16	0
28	2			28.5	1			28.16	1
29	1			29.5	0
30	0			30.5	0
31	0			31.5	0
32	0			32.5	0
33	0			33.5	1
34	1
35	0
36	1

## Sheet: Figure 4
Figure 4a				Figure 4b				Figure 4c
Time (s)	Photon Counts			Time (s)	Photon Counts			Time (s)	Photon Counts
1	12			1	22			1	48
2	20			2	41			2	67
3	16			3	50			3	63
4	26			4	50			4	81
5	40			5	81			5	60
								6	106

## Sheet: Figure 6
Figure 6a					Figure 6b					Figure 6c					Figure 6d Center
	Gray Value	Gray Value				Gray Value	Gray Value				Gray Value	Gray Value
Distance (µm)	t = 1.1 s	t = 6.6 s			Distance (µm)	t = 1 s	t = 5 s			Distance (µm)	t = 1 s	t = 4 s			Concentration (nM)	Initial Number of Molecules	Growth Rate
0	0.17147	0.16853			0	0.27712	0.32216			0	0.45211	0.46784			2	7	4
0.0024	0.17147	0.16853			0.0026	0.27712	0.32216			0.0024	0.45211	0.46784			2	7	30
0.0048	0.17147	0.16853			0.00521	0.27712	0.32216			0.0048	0.45211	0.46784			13	22	22
0.00721	0.17147	0.16853			0.00781	0.27712	0.32216			0.00721	0.45211	0.46784			13	23	70
0.00961	0.17147	0.16853			0.01041	0.27712	0.32216			0.00961	0.45211	0.46784
0.01201	0.17147	0.16853			0.01301	0.27712	0.32216			0.01201	0.45211	0.46784
0.01441	0.17147	0.16853			0.01562	0.27712	0.32216			0.01441	0.45211	0.46784			Conc. (nM)	Initial Photon Counts	Final Photon Counts	Total time	Growth Rate	Initial Number of Molecules	Initial Number of Molecules corrected for 90% labeling efficiency & emission in Red	Final Number of Molecules	Final Number of Molecules corrected for 90% labeling efficiency & emission in Red
0.01682	0.17147	0.16853			0.01822	0.27712	0.32216			0.01682	0.45211	0.46784			2	69	97	6.5	4.30769	6.27273	7	8.81818	10
0.01922	0.17147	0.16853			0.02082	0.27712	0.32216			0.01922	0.45211	0.46784			2	71.4	136	2.16	29.9074	6.49091	7	12.3636	14
0.02162	0.17147	0.16853			0.02342	0.27712	0.32216			0.02162	0.45211	0.46784
0.02402	0.17147	0.16853			0.02603	0.27712	0.32216			0.02402	0.45211	0.46784			13	209	231	0.98	22.449	19	22	21	24
0.02643	0.17147	0.16853			0.02863	0.27712	0.32216			0.02643	0.45211	0.46784			13	216	426	3	70	19.6364	23	38.7273	44
0.02883	0.17147	0.16853			0.03123	0.27712	0.32216			0.02883	0.45211	0.46784
0.03123	0.17147	0.16853			0.03383	0.27712	0.32216			0.03123	0.45211	0.46784
0.03363	0.17147	0.16853			0.03644	0.27712	0.32216			0.03363	0.45211	0.46784
0.03604	0.17147	0.16853			0.03904	0.27712	0.32216			0.03604	0.45211	0.46784
0.03844	0.17147	0.16853			0.04164	0.27712	0.32216			0.03844	0.45211	0.46784
0.04084	0.17147	0.16853			0.04424	0.27712	0.32216			0.04084	0.45211	0.46784
0.04324	0.17147	0.16853			0.04685	0.27712	0.32216			0.04324	0.45211	0.46784
0.04565	0.17147	0.16853			0.04945	0.27712	0.32216			0.04565	0.45211	0.46784
0.04805	0.17147	0.16853			0.05205	0.27712	0.32216			0.04805	0.45211	0.46784
0.05045	0.17147	0.16853			0.05465	0.27712	0.32216			0.05045	0.45211	0.46784
0.05285	0.17147	0.16853			0.05726	0.27712	0.32216			0.05285	0.45211	0.46784
0.05526	0.17147	0.16853			0.05986	0.27712	0.32216			0.05526	0.45211	0.46784
0.05766	0.17147	0.16853			0.06246	0.27712	0.32216			0.05766	0.45211	0.46784
0.06006	0.17147	0.16853			0.06507	0.27712	0.32216			0.06006	0.45211	0.46784
0.06246	0.17147	0.16853			0.06767	0.27712	0.32216			0.06246	0.45211	0.46784
0.06486	0.17147	0.16853			0.07027	0.27712	0.32216			0.06486	0.45211	0.46784
0.06727	0.17147	0.16853			0.07287	0.27712	0.32216			0.06727	0.45211	0.46784
0.06967	0.17147	0.16853			0.07548	0.27712	0.32216			0.06967	0.45211	0.46784
0.07207	0.17147	0.16853			0.07808	0.27712	0.32216			0.07207	0.45211	0.46784
0.07447	0.17147	0.16853			0.08068	0.27712	0.32216			0.07447	0.45211	0.46784
0.07688	0.17147	0.16853			0.08328	0.27712	0.32216			0.07688	0.45211	0.46784
0.07928	0.17147	0.16853			0.08589	0.27712	0.32216			0.07928	0.45211	0.46784
0.08168	0.17147	0.16853			0.08849	0.27712	0.32216			0.08168	0.45211	0.46784
0.08408	0.17147	0.16853			0.09109	0.27712	0.32216			0.08408	0.45211	0.46784
0.08649	0.17147	0.16853			0.09369	0.27712	0.32216			0.08649	0.45211	0.46784
0.08889	0.17147	0.16853			0.0963	0.27712	0.32216			0.08889	0.45211	0.46784
0.09129	0.17147	0.16853			0.0989	0.27712	0.32216			0.09129	0.45211	0.46784
0.09369	0.17147	0.16853			0.1015	0.27712	0.32216			0.09369	0.45211	0.46784
0.0961	0.17147	0.16853			0.1041	0.27712	0.32216			0.0961	0.45211	0.46784
0.0985	0.17147	0.16853			0.10671	0.27712	0.32216			0.0985	0.45211	0.46784
0.1009	0.17147	0.16853			0.10931	0.27712	0.32216			0.1009	0.45211	0.46784
0.1033	0.17147	0.16853			0.11191	0.27712	0.32216			0.1033	0.45211	0.46784
0.10571	0.17147	0.16853			0.11451	0.27712	0.32216			0.10571	0.45211	0.46784
0.10811	0.17147	0.16853			0.11712	0.27712	0.32216			0.10811	0.45211	0.46784
0.11051	0.17147	0.16853			0.11972	0.27712	0.32216			0.11051	0.45211	0.46784
0.11291	0.17147	0.16853			0.12232	0.27712	0.32216			0.11291	0.45211	0.46784
0.11532	0.17147	0.16853			0.12492	0.27712	0.32216			0.11532	0.45211	0.46784
0.11772	0.17147	0.16853			0.12753	0.27712	0.32216			0.11772	0.45211	0.46784
0.12012	0.17147	0.16853			0.13013	0.27712	0.32216			0.12012	0.45211	0.46784
0.12252	0.17147	0.16853			0.13273	0.27712	0.32216			0.12252	0.45211	0.46784
0.12492	0.17147	0.16853			0.13534	0.27712	0.32216			0.12492	0.45211	0.46784
0.12733	0.17147	0.16853			0.13794	0.27712	0.32216			0.12733	0.45211	0.46784
0.12973	0.17147	0.16853			0.14054	0.27712	0.32216			0.12973	0.45211	0.46784
0.13213	0.17147	0.16853			0.14314	0.27712	0.32216			0.13213	0.45211	0.46784
0.13453	0.17147	0.16853			0.14575	0.27712	0.32216			0.13453	0.45211	0.46784
0.13694	0.17147	0.16853			0.14835	0.27712	0.32216			0.13694	0.45211	0.46784
0.13934	0.17147	0.16853			0.15095	0.27712	0.32216			0.13934	0.45211	0.46784
0.14174	0.17147	0.16853			0.15355	0.27712	0.32216			0.14174	0.45211	0.46784
0.14414	0.17147	0.16853			0.15616	0.27712	0.32216			0.14414	0.45211	0.46784
0.14655	0.17147	0.16853			0.15876	0.27712	0.32216			0.14655	0.45211	0.46784
0.14895	0.17147	0.16853			0.16136	0.27712	0.32216			0.14895	0.45211	0.46784
0.15135	0.17147	0.16853			0.16396	0.27712	0.32216			0.15135	0.45211	0.46784
0.15375	0.17147	0.16853			0.16657	0.27712	0.32216			0.15375	0.45211	0.46784
0.15616	0.17147	0.16853			0.16917	0.27712	0.32216			0.15616	0.45211	0.46784
0.15856	0.17147	0.16853			0.17177	0.27712	0.32216			0.15856	0.45211	0.46784
0.16096	0.17147	0.16853			0.17437	0.27712	0.32216			0.16096	0.45211	0.46784
0.16336	0.17147	0.16853			0.17698	0.27712	0.32216			0.16336	0.45211	0.46784
0.16577	0.17147	0.16853			0.17958	0.27712	0.32216			0.16577	0.45211	0.46784
0.16817	0.17147	0.16853			0.18218	0.27712	0.32216			0.16817	0.45211	0.46784
0.17057	0.17147	0.16853			0.18478	0.27712	0.32216			0.17057	0.45211	0.46784
0.17297	0.17147	0.16853			0.18739	0.27712	0.32216			0.17297	0.45211	0.46784
0.17538	0.17147	0.16853			0.18999	0.27712	0.32216			0.17538	0.45211	0.46784
0.17778	0.17147	0.16853			0.19259	0.27712	0.32216			0.17778	0.45211	0.46784
0.18018	0.17147	0.16853			0.1952	0.27712	0.32216			0.18018	0.45211	0.46784
0.18258	0.17147	0.16853			0.1978	0.27712	0.32216			0.18258	0.45211	0.46784
0.18498	0.17147	0.16853			0.2004	0.27712	0.32216			0.18498	0.45211	0.46784
0.18739	0.17147	0.16853			0.203	0.27712	0.32216			0.18739	0.45211	0.46784
0.18979	0.17147	0.16853			0.20561	0.27712	0.32216			0.18979	0.45211	0.46784
0.19219	0.17147	0.16853			0.20821	0.27712	0.32216			0.19219	0.45211	0.46784
0.19459	0.17147	0.16853			0.21081	0.27712	0.32216			0.19459	0.45211	0.46784
0.197	0.17147	0.16853			0.21341	0.27712	0.32216			0.197	0.45211	0.46784
0.1994	0.17147	0.16853			0.21602	0.27712	0.32216			0.1994	0.45211	0.46784
0.2018	0.17147	0.16853			0.21862	0.27712	0.32216			0.2018	0.45211	0.46784
0.2042	0.17147	0.16853			0.22122	0.27712	0.32216			0.2042	0.45211	0.46784
0.20661	0.17147	0.16853			0.22382	0.27712	0.32216			0.20661	0.45211	0.46784
0.20901	0.17147	0.16853			0.22643	0.27712	0.32216			0.20901	0.45211	0.46784
0.21141	0.17147	0.16853			0.22903	0.27712	0.32216			0.21141	0.45211	0.46784
0.21381	0.17147	0.16853			0.23163	0.27712	0.32216			0.21381	0.45211	0.46784
0.21622	0.17147	0.16853			0.23423	0.27712	0.32216			0.21622	0.45211	0.46784
0.21862	0.17147	0.16853			0.23684	0.27712	0.32216			0.21862	0.45211	0.46784
0.22102	0.17147	0.16853			0.23944	0.27712	0.32216			0.22102	0.45211	0.46784
0.22342	0.17147	0.16853			0.24204	0.27712	0.32216			0.22342	0.45211	0.46784
0.22583	0.17147	0.16853			0.24464	0.27712	0.32216			0.22583	0.45211	0.46784
0.22823	0.17147	0.16853			0.24725	0.27712	0.32216			0.22823	0.45211	0.46784
0.23063	0.17147	0.16853			0.24985	0.27712	0.32216			0.23063	0.45211	0.46784
0.23303	0.17147	0.16853			0.25245	0.27712	0.32216			0.23303	0.45211	0.46784
0.23544	0.17147	0.16853			0.25506	0.27712	0.32216			0.23544	0.45211	0.46784
0.23784	0.17147	0.16853			0.25766	0.27712	0.32216			0.23784	0.45211	0.46784
0.24024	0.17147	0.16853			0.26026	0.27712	0.32216			0.24024	0.45211	0.46784
0.24264	0.17147	0.16853			0.26286	0.27712	0.32216			0.24264	0.45211	0.46784
0.24505	0.17147	0.16853			0.26547	0.27712	0.32216			0.24505	0.45211	0.46784
0.24745	0.17147	0.16853			0.26807	0.27712	0.32216			0.24745	0.45211	0.46784
0.24985	0.17147	0.16853			0.27067	0.27712	0.32216			0.24985	0.45211	0.46784
0.25225	0.17147	0.16853			0.27327	0.27712	0.32216			0.25225	0.45211	0.46784
0.25465	0.17147	0.16853			0.27588	0.27712	0.32216			0.25465	0.45211	0.46784
0.25706	0.17147	0.16853			0.27848	0.27712	0.32216			0.25706	0.45211	0.46784
0.25946	0.17147	0.16853			0.28108	0.27712	0.32216			0.25946	0.45211	0.46784
0.26186	0.17147	0.16853			0.28368	0.27712	0.32216			0.26186	0.45211	0.46784
0.26426	0.17147	0.16853			0.28629	0.27712	0.32216			0.26426	0.45211	0.46784
0.26667	0.17147	0.16853			0.28889	0.27712	0.32216			0.26667	0.45211	0.46784
0.26907	0.17147	0.16853			0.29149	0.27712	0.32216			0.26907	0.45211	0.46784
0.27147	0.17147	0.16853			0.29409	0.27712	0.32216			0.27147	0.45211	0.46784
0.27387	0.17147	0.16853			0.2967	0.27712	0.32216			0.27387	0.45211	0.46784
0.27628	0.17147	0.16853			0.2993	0.27712	0.32216			0.27628	0.45211	0.46784
0.27868	0.17147	0.16853			0.3019	0.27712	0.32216			0.27868	0.45211	0.46784
0.28108	0.17147	0.16853			0.3045	0.27712	0.32216			0.28108	0.45211	0.46784
0.28348	0.17147	0.16853			0.30711	0.27712	0.32216			0.28348	0.45211	0.46784
0.28589	0.17147	0.16853			0.30971	0.27712	0.32216			0.28589	0.45211	0.46784
0.28829	0.17147	0.16853			0.31231	0.27712	0.32216			0.28829	0.45211	0.46784
0.29069	0.17147	0.16853			0.31491	0.27712	0.32216			0.29069	0.45211	0.46784
0.29309	0.17147	0.16853			0.31752	0.27712	0.32216			0.29309	0.45211	0.46784
0.2955	0.17147	0.16853			0.32012	0.27712	0.32216			0.2955	0.45211	0.46784
0.2979	0.17147	0.16853			0.32272	0.27712	0.32216			0.2979	0.45211	0.46784
0.3003	0.17147	0.16853			0.32533	0.27712	0.32216			0.3003	0.45211	0.46784
0.3027	0.17147	0.16853			0.32793	0.27712	0.32216			0.3027	0.45211	0.46784
0.30511	0.17147	0.16853			0.33053	0.27712	0.32216			0.30511	0.45211	0.46784
0.30751	0.17147	0.16853			0.33313	0.27712	0.32216			0.30751	0.45211	0.46784
0.30991	0.17147	0.16853			0.33574	0.27712	0.32216			0.30991	0.45211	0.46784
0.31231	0.17147	0.16853			0.33834	0.27712	0.32216			0.31231	0.45211	0.46784
0.31471	0.17147	0.16853			0.34094	0.27712	0.32216			0.31471	0.45211	0.46784
0.31712	0.17147	0.16853			0.34354	0.27712	0.32216			0.31712	0.45211	0.46784
0.31952	0.17147	0.16853			0.34615	0.27712	0.32216			0.31952	0.45211	0.46784
0.32192	0.17147	0.16853			0.34875	0.27712	0.32216			0.32192	0.45211	0.46784
0.32432	0.17147	0.16853			0.35135	0.27712	0.32216			0.32432	0.45211	0.46784
0.32673	0.17147	0.16853			0.35395	0.27712	0.32216			0.32673	0.45211	0.46784
0.32913	0.17147	0.16853			0.35656	0.27712	0.32216			0.32913	0.45211	0.46784
0.33153	0.17147	0.16853			0.35916	0.27712	0.32216			0.33153	0.45211	0.46784
0.33393	0.17147	0.16853			0.36176	0.27712	0.32216			0.33393	0.45211	0.46784
0.33634	0.17147	0.16853			0.36436	0.27712	0.32216			0.33634	0.45211	0.46784
0.33874	0.17147	0.16853			0.36697	0.27712	0.32216			0.33874	0.45211	0.46784
0.34114	0.17147	0.16853			0.36957	0.27712	0.32216			0.34114	0.45211	0.46784
0.34354	0.17147	0.16853			0.37217	0.27712	0.32216			0.34354	0.45211	0.46784
0.34595	0.17147	0.16853			0.37477	0.27712	0.32216			0.34595	0.45211	0.46785
0.34835	0.17147	0.16853			0.37738	0.27712	0.32216			0.34835	0.45211	0.46785
0.35075	0.17147	0.16853			0.37998	0.27712	0.32216			0.35075	0.45211	0.46785
0.35315	0.17147	0.16853			0.38258	0.27712	0.32216			0.35315	0.45211	0.46785
0.35556	0.17147	0.16853			0.38519	0.27712	0.32216			0.35556	0.45211	0.46785
0.35796	0.17147	0.16853			0.38779	0.27712	0.32216			0.35796	0.45211	0.46785
0.36036	0.17147	0.16853			0.39039	0.27712	0.32216			0.36036	0.45211	0.46785
0.36276	0.17147	0.16853			0.39299	0.27712	0.32216			0.36276	0.45211	0.46785
0.36517	0.17147	0.16853			0.3956	0.27712	0.32216			0.36517	0.45211	0.46785
0.36757	0.17147	0.16853			0.3982	0.27712	0.32216			0.36757	0.45211	0.46785
0.36997	0.17147	0.16853			0.4008	0.27712	0.32216			0.36997	0.45211	0.46785
0.37237	0.17147	0.16853			0.4034	0.27712	0.32216			0.37237	0.45211	0.46785
0.37477	0.17147	0.16853			0.40601	0.27712	0.32216			0.37477	0.45211	0.46785
0.37718	0.17147	0.16853			0.40861	0.27712	0.32216			0.37718	0.45211	0.46785
0.37958	0.17147	0.16853			0.41121	0.27712	0.32216			0.37958	0.45211	0.46785
0.38198	0.17147	0.16853			0.41381	0.27712	0.32216			0.38198	0.45211	0.46785
0.38438	0.17147	0.16853			0.41642	0.27712	0.32216			0.38438	0.45211	0.46785
0.38679	0.17147	0.16853			0.41902	0.27712	0.32216			0.38679	0.45212	0.46785
0.38919	0.17147	0.16853			0.42162	0.27712	0.32216			0.38919	0.45212	0.46785
0.39159	0.17147	0.16853			0.42422	0.27712	0.32216			0.39159	0.45212	0.46785
0.39399	0.17147	0.16853			0.42683	0.27712	0.32216			0.39399	0.45212	0.46786
0.3964	0.17147	0.16853			0.42943	0.27712	0.32216			0.3964	0.45212	0.46786
0.3988	0.17147	0.16853			0.43203	0.27712	0.32216			0.3988	0.45212	0.46786
0.4012	0.17147	0.16853			0.43463	0.27712	0.32216			0.4012	0.45212	0.46786
0.4036	0.17147	0.16853			0.43724	0.27712	0.32217			0.4036	0.45212	0.46786
0.40601	0.17147	0.16853			0.43984	0.27712	0.32217			0.40601	0.45212	0.46786
0.40841	0.17147	0.16853			0.44244	0.27712	0.32217			0.40841	0.45212	0.46786
0.41081	0.17147	0.16853			0.44505	0.27712	0.32217			0.41081	0.45213	0.46786
0.41321	0.17147	0.16853			0.44765	0.27712	0.32217			0.41321	0.45213	0.46787
0.41562	0.17147	0.16853			0.45025	0.27712	0.32217			0.41562	0.45213	0.46787
0.41802	0.17147	0.16853			0.45285	0.27712	0.32217			0.41802	0.45213	0.46787
0.42042	0.17147	0.16853			0.45546	0.27712	0.32217			0.42042	0.45213	0.46787
0.42282	0.17147	0.16853			0.45806	0.27712	0.32217			0.42282	0.45213	0.46788
0.42523	0.17147	0.16853			0.46066	0.27712	0.32217			0.42523	0.45214	0.46788
0.42763	0.17147	0.16853			0.46326	0.27712	0.32217			0.42763	0.45214	0.46788
0.43003	0.17147	0.16853			0.46587	0.27712	0.32217			0.43003	0.45214	0.46788
0.43243	0.17147	0.16853			0.46847	0.27712	0.32218			0.43243	0.45214	0.46789
0.43483	0.17147	0.16853			0.47107	0.27712	0.32218			0.43483	0.45215	0.46789
0.43724	0.17147	0.16853			0.47367	0.27712	0.32218			0.43724	0.45215	0.46789
0.43964	0.17147	0.16853			0.47628	0.27712	0.32218			0.43964	0.45215	0.4679
0.44204	0.17147	0.16853			0.47888	0.27712	0.32218			0.44204	0.45216	0.4679
0.44444	0.17147	0.16853			0.48148	0.27712	0.32218			0.44444	0.45216	0.46791
0.44685	0.17147	0.16853			0.48408	0.27712	0.32219			0.44685	0.45216	0.46791
0.44925	0.17147	0.16853			0.48669	0.27712	0.32219			0.44925	0.45217	0.46792
0.45165	0.17147	0.16853			0.48929	0.27712	0.32219			0.45165	0.45217	0.46792
0.45405	0.17147	0.16853			0.49189	0.27712	0.32219			0.45405	0.45218	0.46793
0.45646	0.17147	0.16853			0.49449	0.27712	0.3222			0.45646	0.45218	0.46794
0.45886	0.17147	0.16853			0.4971	0.27712	0.3222			0.45886	0.45219	0.46794
0.46126	0.17147	0.16853			0.4997	0.27712	0.3222			0.46126	0.45219	0.46795
0.46366	0.17147	0.16853			0.5023	0.27712	0.32221			0.46366	0.4522	0.46796
0.46607	0.17147	0.16853			0.5049	0.27712	0.32221			0.46607	0.45221	0.46797
0.46847	0.17147	0.16853			0.50751	0.27712	0.32221			0.46847	0.45221	0.46798
0.47087	0.17147	0.16853			0.51011	0.27712	0.32222			0.47087	0.45222	0.46799
0.47327	0.17147	0.16853			0.51271	0.27712	0.32222			0.47327	0.45223	0.468
0.47568	0.17147	0.16853			0.51532	0.27712	0.32223			0.47568	0.45224	0.46801
0.47808	0.17147	0.16853			0.51792	0.27712	0.32223			0.47808	0.45225	0.46803
0.48048	0.17147	0.16853			0.52052	0.27712	0.32224			0.48048	0.45226	0.46804
0.48288	0.17147	0.16853			0.52312	0.27712	0.32225			0.48288	0.45227	0.46805
0.48529	0.17147	0.16853			0.52573	0.27712	0.32225			0.48529	0.45228	0.46807
0.48769	0.17147	0.16853			0.52833	0.27712	0.32226			0.48769	0.45229	0.46809
0.49009	0.17147	0.16853			0.53093	0.27712	0.32227			0.49009	0.4523	0.4681
0.49249	0.17147	0.16853			0.53353	0.27712	0.32227			0.49249	0.45231	0.46812
0.49489	0.17147	0.16853			0.53614	0.27712	0.32228			0.49489	0.45233	0.46814
0.4973	0.17147	0.16853			0.53874	0.27712	0.32229			0.4973	0.45234	0.46817
0.4997	0.17147	0.16853			0.54134	0.27712	0.3223			0.4997	0.45236	0.46819
0.5021	0.17147	0.16853			0.54394	0.27712	0.32231			0.5021	0.45238	0.46822
0.5045	0.17147	0.16853			0.54655	0.27712	0.32232			0.5045	0.45239	0.46824
0.50691	0.17147	0.16853			0.54915	0.27712	0.32234			0.50691	0.45241	0.46827
0.50931	0.17147	0.16853			0.55175	0.27712	0.32235			0.50931	0.45243	0.4683
0.51171	0.17147	0.16853			0.55435	0.27712	0.32236			0.51171	0.45246	0.46833
0.51411	0.17147	0.16853			0.55696	0.27712	0.32238			0.51411	0.45248	0.46837
0.51652	0.17147	0.16853			0.55956	0.27712	0.32239			0.51652	0.4525	0.46841
0.51892	0.17147	0.16853			0.56216	0.27712	0.32241			0.51892	0.45253	0.46845
0.52132	0.17147	0.16853			0.56476	0.27712	0.32243			0.52132	0.45256	0.46849
0.52372	0.17147	0.16853			0.56737	0.27712	0.32245			0.52372	0.45259	0.46853
0.52613	0.17147	0.16853			0.56997	0.27712	0.32247			0.52613	0.45262	0.46858
0.52853	0.17147	0.16853			0.57257	0.27712	0.32249			0.52853	0.45265	0.46863
0.53093	0.17147	0.16853			0.57518	0.27712	0.32251			0.53093	0.45268	0.46869
0.53333	0.17147	0.16853			0.57778	0.27712	0.32254			0.53333	0.45272	0.46874
0.53574	0.17147	0.16853			0.58038	0.27712	0.32257			0.53574	0.45276	0.46881
0.53814	0.17147	0.16853			0.58298	0.27712	0.32259			0.53814	0.4528	0.46887
0.54054	0.17147	0.16853			0.58559	0.27712	0.32262			0.54054	0.45284	0.46894
0.54294	0.17147	0.16853			0.58819	0.27712	0.32266			0.54294	0.45289	0.46902
0.54535	0.17147	0.16853			0.59079	0.27712	0.32269			0.54535	0.45294	0.46909
0.54775	0.17147	0.16853			0.59339	0.27712	0.32273			0.54775	0.45299	0.46918
0.55015	0.17147	0.16853			0.596	0.27712	0.32277			0.55015	0.45304	0.46927
0.55255	0.17147	0.16853			0.5986	0.27712	0.32281			0.55255	0.4531	0.46936
0.55496	0.17147	0.16853			0.6012	0.27712	0.32285			0.55496	0.45316	0.46946
0.55736	0.17147	0.16853			0.6038	0.27712	0.3229			0.55736	0.45323	0.46957
0.55976	0.17147	0.16853			0.60641	0.27712	0.32295			0.55976	0.4533	0.46968
0.56216	0.17147	0.16853			0.60901	0.27712	0.323			0.56216	0.45337	0.4698
0.56456	0.17147	0.16853			0.61161	0.27712	0.32306			0.56456	0.45344	0.46993
0.56697	0.17147	0.16853			0.61421	0.27712	0.32311			0.56697	0.45352	0.47007
0.56937	0.17147	0.16853			0.61682	0.27712	0.32318			0.56937	0.45361	0.47021
0.57177	0.17147	0.16853			0.61942	0.27712	0.32324			0.57177	0.4537	0.47036
0.57417	0.17147	0.16853			0.62202	0.27712	0.32331			0.57417	0.45379	0.47052
0.57658	0.17147	0.16853			0.62462	0.27712	0.32339			0.57658	0.45389	0.47069
0.57898	0.17147	0.16853			0.62723	0.27712	0.32347			0.57898	0.454	0.47087
0.58138	0.17147	0.16853			0.62983	0.27712	0.32355			0.58138	0.45411	0.47106
0.58378	0.17147	0.16853			0.63243	0.27712	0.32364			0.58378	0.45423	0.47127
0.58619	0.17147	0.16853			0.63504	0.27712	0.32374			0.58619	0.45435	0.47148
0.58859	0.17147	0.16853			0.63764	0.27712	0.32384			0.58859	0.45448	0.47171
0.59099	0.17147	0.16853			0.64024	0.27712	0.32395			0.59099	0.45462	0.47195
0.59339	0.17147	0.16853			0.64284	0.27712	0.32406			0.59339	0.45476	0.4722
0.5958	0.17147	0.16853			0.64545	0.27712	0.32418			0.5958	0.45491	0.47247
0.5982	0.17147	0.16853			0.64805	0.27712	0.3243			0.5982	0.45507	0.47275
0.6006	0.17147	0.16853			0.65065	0.27712	0.32444			0.6006	0.45524	0.47305
0.603	0.17147	0.16853			0.65325	0.27712	0.32458			0.603	0.45541	0.47337
0.60541	0.17147	0.16853			0.65586	0.27712	0.32473			0.60541	0.4556	0.4737
0.60781	0.17147	0.16853			0.65846	0.27712	0.32489			0.60781	0.45579	0.47406
0.61021	0.17147	0.16853			0.66106	0.27712	0.32505			0.61021	0.456	0.47443
0.61261	0.17147	0.16853			0.66366	0.27712	0.32523			0.61261	0.45621	0.47482
0.61502	0.17147	0.16853			0.66627	0.27712	0.32542			0.61502	0.45644	0.47523
0.61742	0.17147	0.16853			0.66887	0.27712	0.32561			0.61742	0.45668	0.47567
0.61982	0.17147	0.16853			0.67147	0.27712	0.32582			0.61982	0.45693	0.47613
0.62222	0.17147	0.16853			0.67407	0.27712	0.32604			0.62222	0.45719	0.47662
0.62462	0.17147	0.16853			0.67668	0.27712	0.32627			0.62462	0.45747	0.47713
0.62703	0.17147	0.16854			0.67928	0.27712	0.32652			0.62703	0.45776	0.47766
0.62943	0.17147	0.16854			0.68188	0.27712	0.32677			0.62943	0.45806	0.47823
0.63183	0.17147	0.16854			0.68448	0.27712	0.32705			0.63183	0.45838	0.47883
0.63423	0.17147	0.16854			0.68709	0.27712	0.32733			0.63423	0.45871	0.47945
0.63664	0.17147	0.16854			0.68969	0.27712	0.32763			0.63664	0.45906	0.48012
0.63904	0.17147	0.16854			0.69229	0.27712	0.32795			0.63904	0.45942	0.48081
0.64144	0.17147	0.16855			0.69489	0.27712	0.32828			0.64144	0.45981	0.48154
0.64384	0.17147	0.16855			0.6975	0.27712	0.32864			0.64384	0.46021	0.48231
0.64625	0.17147	0.16855			0.7001	0.27712	0.32901			0.64625	0.46063	0.48311
0.64865	0.17147	0.16855			0.7027	0.27712	0.32939			0.64865	0.46107	0.48396
0.65105	0.17147	0.16856			0.70531	0.27712	0.3298			0.65105	0.46153	0.48485
0.65345	0.17147	0.16856			0.70791	0.27712	0.33023			0.65345	0.46202	0.48579
0.65586	0.17147	0.16856			0.71051	0.27712	0.33069			0.65586	0.46252	0.48677
0.65826	0.17147	0.16857			0.71311	0.27712	0.33116			0.65826	0.46305	0.4878
0.66066	0.17147	0.16857			0.71572	0.27712	0.33166			0.66066	0.4636	0.48888
0.66306	0.17147	0.16858			0.71832	0.27712	0.33219			0.66306	0.46418	0.49001
0.66547	0.17147	0.16859			0.72092	0.27712	0.33274			0.66547	0.46478	0.4912
0.66787	0.17147	0.16859			0.72352	0.27713	0.33332			0.66787	0.46541	0.49244
0.67027	0.17147	0.1686			0.72613	0.27713	0.33393			0.67027	0.46607	0.49375
0.67267	0.17147	0.16861			0.72873	0.27713	0.33457			0.67267	0.46676	0.49511
0.67508	0.17147	0.16862			0.73133	0.27713	0.33523			0.67508	0.46747	0.49654
0.67748	0.17147	0.16863			0.73393	0.27713	0.33594			0.67748	0.46822	0.49804
0.67988	0.17147	0.16864			0.73654	0.27713	0.33667			0.67988	0.46901	0.49961
0.68228	0.17147	0.16865			0.73914	0.27713	0.33744			0.68228	0.46982	0.50125
0.68468	0.17147	0.16866			0.74174	0.27713	0.33825			0.68468	0.47067	0.50297
0.68709	0.17147	0.16868			0.74434	0.27713	0.33909			0.68709	0.47156	0.50477
0.68949	0.17147	0.16869			0.74695	0.27713	0.33998			0.68949	0.47248	0.50664
0.69189	0.17147	0.16871			0.74955	0.27713	0.34091			0.69189	0.47345	0.50861
0.69429	0.17147	0.16873			0.75215	0.27714	0.34188			0.69429	0.47445	0.51066
0.6967	0.17147	0.16875			0.75475	0.27714	0.34289			0.6967	0.4755	0.5128
0.6991	0.17147	0.16877			0.75736	0.27714	0.34396			0.6991	0.47658	0.51504
0.7015	0.17147	0.1688			0.75996	0.27714	0.34507			0.7015	0.47772	0.51737
0.7039	0.17147	0.16883			0.76256	0.27714	0.34623			0.7039	0.4789	0.51981
0.70631	0.17147	0.16886			0.76517	0.27715	0.34744			0.70631	0.48013	0.52235
0.70871	0.17147	0.16889			0.76777	0.27715	0.34871			0.70871	0.4814	0.52501
0.71111	0.17147	0.16893			0.77037	0.27715	0.35003			0.71111	0.48273	0.52777
0.71351	0.17147	0.16897			0.77297	0.27715	0.35142			0.71351	0.48411	0.53066
0.71592	0.17147	0.16901			0.77558	0.27716	0.35286			0.71592	0.48555	0.53367
0.71832	0.17147	0.16906			0.77818	0.27716	0.35437			0.71832	0.48704	0.5368
0.72072	0.17147	0.16911			0.78078	0.27717	0.35594			0.72072	0.48859	0.54006
0.72312	0.17147	0.16917			0.78338	0.27717	0.35758			0.72312	0.4902	0.54346
0.72553	0.17147	0.16923			0.78599	0.27718	0.35929			0.72553	0.49187	0.547
0.72793	0.17147	0.1693			0.78859	0.27718	0.36107			0.72793	0.49361	0.55068
0.73033	0.17147	0.16937			0.79119	0.27719	0.36293			0.73033	0.49541	0.55451
0.73273	0.17147	0.16945			0.79379	0.27719	0.36487			0.73273	0.49728	0.5585
0.73514	0.17147	0.16954			0.7964	0.2772	0.36688			0.73514	0.49921	0.56264
0.73754	0.17147	0.16963			0.799	0.27721	0.36898			0.73754	0.50122	0.56694
0.73994	0.17147	0.16973			0.8016	0.27722	0.37117			0.73994	0.50331	0.57142
0.74234	0.17147	0.16985			0.8042	0.27723	0.37344			0.74234	0.50547	0.57607
0.74474	0.17147	0.16997			0.80681	0.27724	0.37581			0.74474	0.50771	0.5809
0.74715	0.17147	0.1701			0.80941	0.27725	0.37827			0.74715	0.51003	0.58591
0.74955	0.17147	0.17024			0.81201	0.27726	0.38083			0.74955	0.51243	0.59112
0.75195	0.17147	0.1704			0.81461	0.27728	0.38349			0.75195	0.51491	0.59652
0.75435	0.17147	0.17057			0.81722	0.27729	0.38625			0.75435	0.51749	0.60212
0.75676	0.17147	0.17075			0.81982	0.27731	0.38912			0.75676	0.52015	0.60793
0.75916	0.17147	0.17095			0.82242	0.27732	0.39211			0.75916	0.5229	0.61395
0.76156	0.17147	0.17116			0.82503	0.27734	0.3952			0.76156	0.52575	0.62019
0.76396	0.17147	0.17139			0.82763	0.27736	0.39842			0.76396	0.5287	0.62666
0.76637	0.17147	0.17164			0.83023	0.27739	0.40175			0.76637	0.53175	0.63336
0.76877	0.17147	0.17191			0.83283	0.27741	0.40521			0.76877	0.53489	0.6403
0.77117	0.17147	0.1722			0.83544	0.27744	0.4088			0.77117	0.53814	0.64748
0.77357	0.17148	0.17252			0.83804	0.27747	0.41252			0.77357	0.5415	0.65492
0.77598	0.17148	0.17286			0.84064	0.2775	0.41638			0.77598	0.54497	0.66261
0.77838	0.17148	0.17322			0.84324	0.27753	0.42037			0.77838	0.54855	0.67056
0.78078	0.17148	0.17362			0.84585	0.27757	0.42451			0.78078	0.55225	0.67878
0.78318	0.17148	0.17404			0.84845	0.27761	0.4288			0.78318	0.55606	0.68729
0.78559	0.17149	0.1745			0.85105	0.27765	0.43324			0.78559	0.55999	0.69607
0.78799	0.17149	0.17499			0.85365	0.2777	0.43783			0.78799	0.56405	0.70514
0.79039	0.17149	0.17552			0.85626	0.27775	0.44258			0.79039	0.56823	0.71452
0.79279	0.1715	0.17609			0.85886	0.27781	0.4475			0.79279	0.57254	0.72419
0.7952	0.1715	0.1767			0.86146	0.27787	0.45258			0.7952	0.57698	0.73418
0.7976	0.17151	0.17735			0.86406	0.27793	0.45783			0.7976	0.58155	0.74448
0.8	0.17152	0.17805			0.86667	0.278	0.46326			0.8	0.58626	0.75511
0.8024	0.17152	0.17881			0.86927	0.27808	0.46887			0.8024	0.59111	0.76607
0.8048	0.17153	0.17961			0.87187	0.27816	0.47466			0.8048	0.5961	0.77736
0.80721	0.17155	0.18048			0.87447	0.27825	0.48064			0.80721	0.60124	0.78901
0.80961	0.17156	0.1814			0.87708	0.27834	0.48682			0.80961	0.60652	0.801
0.81201	0.17157	0.18239			0.87968	0.27844	0.49319			0.81201	0.61195	0.81335
0.81441	0.17159	0.18345			0.88228	0.27855	0.49976			0.81441	0.61754	0.82607
0.81682	0.17161	0.18458			0.88488	0.27867	0.50654			0.81682	0.62328	0.83916
0.81922	0.17164	0.18579			0.88749	0.2788	0.51352			0.81922	0.62917	0.85262
0.82162	0.17166	0.18708			0.89009	0.27894	0.52072			0.82162	0.63523	0.86648
0.82402	0.17169	0.18846			0.89269	0.27908	0.52814			0.82402	0.64146	0.88072
0.82643	0.17173	0.18993			0.8953	0.27924	0.53578			0.82643	0.64784	0.89536
0.82883	0.17177	0.19149			0.8979	0.27941	0.54365			0.82883	0.6544	0.91041
0.83123	0.17182	0.19316			0.9005	0.27959	0.55175			0.83123	0.66113	0.92587
0.83363	0.17187	0.19493			0.9031	0.27979	0.56009			0.83363	0.66803	0.94175
0.83604	0.17193	0.19682			0.90571	0.28	0.56866			0.83604	0.67511	0.95804
0.83844	0.17201	0.19883			0.90831	0.28023	0.57748			0.83844	0.68236	0.97477
0.84084	0.17209	0.20096			0.91091	0.28047	0.58655			0.84084	0.6898	0.99194
0.84324	0.17218	0.20323			0.91351	0.28073	0.59587			0.84324	0.69742	1.00954
0.84565	0.17228	0.20564			0.91612	0.28101	0.60544			0.84565	0.70522	1.02759
0.84805	0.1724	0.20819			0.91872	0.2813	0.61528			0.84805	0.71322	1.0461
0.85045	0.17254	0.2109			0.92132	0.28162	0.62538			0.85045	0.7214	1.06506
0.85285	0.17269	0.21377			0.92392	0.28196	0.63575			0.85285	0.72977	1.08448
0.85526	0.17286	0.21681			0.92653	0.28232	0.64639			0.85526	0.73834	1.10437
0.85766	0.17306	0.22003			0.92913	0.28271	0.6573			0.85766	0.7471	1.12473
0.86006	0.17328	0.22344			0.93173	0.28313	0.66849			0.86006	0.75606	1.14556
0.86246	0.17353	0.22704			0.93433	0.28357	0.67997			0.86246	0.76523	1.16688
0.86486	0.17381	0.23085			0.93694	0.28404	0.69173			0.86486	0.77459	1.18868
0.86727	0.17412	0.23487			0.93954	0.28454	0.70378			0.86727	0.78415	1.21097
0.86967	0.17448	0.23911			0.94214	0.28508	0.71613			0.86967	0.79392	1.23375
0.87207	0.17488	0.2436			0.94474	0.28565	0.72877			0.87207	0.80389	1.25702
0.87447	0.17532	0.24832			0.94735	0.28625	0.7417			0.87447	0.81408	1.28079
0.87688	0.17582	0.2533			0.94995	0.2869	0.75494			0.87688	0.82447	1.30506
0.87928	0.17638	0.25855			0.95255	0.28758	0.76849			0.87928	0.83506	1.32983
0.88168	0.177	0.26407			0.95516	0.28831	0.78233			0.88168	0.84587	1.3551
0.88408	0.1777	0.26988			0.95776	0.28909	0.79649			0.88408	0.85689	1.38088
0.88649	0.17847	0.27599			0.96036	0.28991	0.81096			0.88649	0.86812	1.40716
0.88889	0.17933	0.28241			0.96296	0.29079	0.82574			0.88889	0.87957	1.43395
0.89129	0.18029	0.28915			0.96557	0.29171	0.84084			0.89129	0.89122	1.46124
0.89369	0.18135	0.29623			0.96817	0.29269	0.85625			0.89369	0.90309	1.48905
0.8961	0.18252	0.30366			0.97077	0.29374	0.87198			0.8961	0.91517	1.51736
0.8985	0.18382	0.31145			0.97337	0.29484	0.88802			0.8985	0.92747	1.54617
0.9009	0.18525	0.31961			0.97598	0.29601	0.90439			0.9009	0.93998	1.57549
0.9033	0.18684	0.32815			0.97858	0.29724	0.92108			0.9033	0.9527	1.60532
0.90571	0.18858	0.3371			0.98118	0.29855	0.93809			0.90571	0.96563	1.63564
0.90811	0.1905	0.34646			0.98378	0.29993	0.95542			0.90811	0.97878	1.66646
0.91051	0.19261	0.35624			0.98639	0.30139	0.97307			0.91051	0.99213	1.69778
0.91291	0.19493	0.36646			0.98899	0.30293	0.99105			0.91291	1.0057	1.72958
0.91532	0.19747	0.37714			0.99159	0.30456	1.00934			0.91532	1.01947	1.76188
0.91772	0.20025	0.38828			0.99419	0.30627	1.02795			0.91772	1.03346	1.79466
0.92012	0.20329	0.39989			0.9968	0.30808	1.04689			0.92012	1.04764	1.82792
0.92252	0.20661	0.41201			0.9994	0.30999	1.06614			0.92252	1.06204	1.86165
0.92492	0.21024	0.42462			1.002	0.312	1.08571			0.92492	1.07663	1.89584
0.92733	0.21418	0.43776			1.0046	0.31411	1.10559			0.92733	1.09143	1.9305
0.92973	0.21847	0.45143			1.00721	0.31634	1.12579			0.92973	1.10642	1.96561
0.93213	0.22312	0.46564			1.00981	0.31868	1.14629			0.93213	1.12161	2.00117
0.93453	0.22818	0.48041			1.01241	0.32114	1.1671			0.93453	1.137	2.03716
0.93694	0.23365	0.49575			1.01502	0.32373	1.18822			0.93694	1.15257	2.07359
0.93934	0.23957	0.51167			1.01762	0.32644	1.20964			0.93934	1.16833	2.11043
0.94174	0.24596	0.52819			1.02022	0.32929	1.23136			0.94174	1.18428	2.14768
0.94414	0.25286	0.54531			1.02282	0.33229	1.25337			0.94414	1.20041	2.18534
0.94655	0.26029	0.56305			1.02543	0.33542	1.27567			0.94655	1.21671	2.22338
0.94895	0.26829	0.58142			1.02803	0.33871	1.29825			0.94895	1.23319	2.2618
0.95135	0.27688	0.60043			1.03063	0.34215	1.32112			0.95135	1.24984	2.30059
0.95375	0.28609	0.62009			1.03323	0.34576	1.34425			0.95375	1.26665	2.33974
0.95616	0.29597	0.64041			1.03584	0.34953	1.36766			0.95616	1.28363	2.37922
0.95856	0.30653	0.66139			1.03844	0.35347	1.39133			0.95856	1.30076	2.41903
0.96096	0.31782	0.68305			1.04104	0.3576	1.41526			0.96096	1.31804	2.45916
0.96336	0.32986	0.70539			1.04364	0.36191	1.43944			0.96336	1.33547	2.49959
0.96577	0.34269	0.72842			1.04625	0.36641	1.46386			0.96577	1.35304	2.5403
0.96817	0.35634	0.75215			1.04885	0.3711	1.48852			0.96817	1.37075	2.58127
0.97057	0.37084	0.77658			1.05145	0.376	1.5134			0.97057	1.38859	2.6225
0.97297	0.38622	0.80171			1.05405	0.38111	1.53851			0.97297	1.40655	2.66397
0.97538	0.40252	0.82755			1.05666	0.38643	1.56383			0.97538	1.42463	2.70565
0.97778	0.41976	0.85411			1.05926	0.39198	1.58935			0.97778	1.44282	2.74754
0.98018	0.43796	0.88137			1.06186	0.39775	1.61507			0.98018	1.46112	2.78961
0.98258	0.45717	0.90935			1.06446	0.40375	1.64097			0.98258	1.47951	2.83184
0.98499	0.47739	0.93804			1.06707	0.40999	1.66705			0.98499	1.498	2.87422
0.98739	0.49866	0.96745			1.06967	0.41648	1.69329			0.98739	1.51657	2.91673
0.98979	0.52099	0.99756			1.07227	0.42322	1.71969			0.98979	1.53523	2.95934
0.99219	0.5444	1.02837			1.07487	0.43022	1.74623			0.99219	1.55395	3.00203
0.99459	0.56891	1.05988			1.07748	0.43748	1.77291			0.99459	1.57273	3.04479
0.997	0.59453	1.09209			1.08008	0.44501	1.79971			0.997	1.59157	3.0876
0.9994	0.62126	1.12498			1.08268	0.45281	1.82662			0.9994	1.61046	3.13042
1.0018	0.64912	1.15855			1.08529	0.46089	1.85363			1.0018	1.62939	3.17325
1.0042	0.6781	1.19278			1.08789	0.46926	1.88072			1.0042	1.64835	3.21605
1.00661	0.7082	1.22766			1.09049	0.47793	1.90789			1.00661	1.66733	3.25881
1.00901	0.73941	1.26318			1.09309	0.48688	1.93513			1.00901	1.68632	3.3015
1.01141	0.77173	1.29933			1.0957	0.49614	1.96241			1.01141	1.70532	3.3441
1.01381	0.80514	1.33609			1.0983	0.50571	1.98973			1.01381	1.72432	3.38658
1.01622	0.83961	1.37343			1.1009	0.51558	2.01706			1.01622	1.74331	3.42892
1.01862	0.87513	1.41135			1.1035	0.52578	2.04441			1.01862	1.76227	3.4711
1.02102	0.91165	1.44982			1.10611	0.53629	2.07176			1.02102	1.7812	3.51309
1.02342	0.94914	1.48882			1.10871	0.54712	2.09908			1.02342	1.8001	3.55488
1.02583	0.98757	1.52833			1.11131	0.55828	2.12637			1.02583	1.81894	3.59642
1.02823	1.02688	1.56832			1.11391	0.56977	2.15361			1.02823	1.83773	3.6377
1.03063	1.06701	1.60876			1.11652	0.5816	2.18079			1.03063	1.85645	3.6787
1.03303	1.10792	1.64963			1.11912	0.59376	2.20789			1.03303	1.87508	3.71938
1.03544	1.14954	1.69089			1.12172	0.60625	2.23489			1.03544	1.89364	3.75973
1.03784	1.1918	1.73252			1.12432	0.61909	2.26179			1.03784	1.91209	3.79972
1.04024	1.23462	1.77448			1.12693	0.63227	2.28857			1.04024	1.93044	3.83932
1.04264	1.27792	1.81675			1.12953	0.64579	2.3152			1.04264	1.94866	3.8785
1.04505	1.32163	1.85928			1.13213	0.65966	2.34168			1.04505	1.96677	3.91725
1.04745	1.36564	1.90204			1.13473	0.67387	2.36799			1.04745	1.98473	3.95554
1.04985	1.40986	1.94499			1.13734	0.68842	2.39411			1.04985	2.00255	3.99334
1.05225	1.4542	1.98809			1.13994	0.70332	2.42004			1.05225	2.0202	4.03063
1.05465	1.49856	2.03131			1.14254	0.71856	2.44574			1.05465	2.0377	4.06738
1.05706	1.54282	2.07459			1.14515	0.73413	2.47121			1.05706	2.05501	4.10356
1.05946	1.58687	2.11791			1.14775	0.75005	2.49643			1.05946	2.07214	4.13916
1.06186	1.63061	2.16121			1.15035	0.7663	2.52139			1.06186	2.08906	4.17415
1.06426	1.67392	2.20446			1.15295	0.78288	2.54606			1.06426	2.10578	4.20851
1.06667	1.71668	2.2476			1.15556	0.79979	2.57044			1.06667	2.12229	4.24221
1.06907	1.75877	2.29059			1.15816	0.81702	2.5945			1.06907	2.13856	4.27522
1.07147	1.80007	2.33339			1.16076	0.83457	2.61824			1.07147	2.1546	4.30753
1.07387	1.84047	2.37594			1.16336	0.85243	2.64163			1.07387	2.17039	4.33911
1.07628	1.87984	2.4182			1.16597	0.8706	2.66466			1.07628	2.18593	4.36994
1.07868	1.91807	2.46013			1.16857	0.88907	2.68731			1.07868	2.2012	4.4
1.08108	1.95504	2.50166			1.17117	0.90783	2.70958			1.08108	2.21619	4.42926
1.08348	1.99063	2.54276			1.17377	0.92688	2.73144			1.08348	2.2309	4.45771
1.08589	2.02473	2.58338			1.17638	0.9462	2.75288			1.08589	2.24531	4.48533
1.08829	2.05723	2.62345			1.17898	0.96579	2.77388			1.08829	2.25942	4.51208
1.09069	2.08803	2.66295			1.18158	0.98563	2.79444			1.09069	2.27322	4.53797
1.09309	2.11702	2.70181			1.18418	1.00572	2.81453			1.09309	2.28669	4.56296
1.0955	2.14411	2.73999			1.18679	1.02604	2.83414			1.0955	2.29984	4.58703
1.0979	2.1692	2.77743			1.18939	1.04658	2.85326			1.0979	2.31265	4.61018
1.1003	2.19221	2.8141			1.19199	1.06733	2.87188			1.1003	2.32511	4.63237
1.1027	2.21307	2.84994			1.19459	1.08828	2.88998			1.1027	2.33721	4.6536
1.10511	2.23169	2.8849			1.1972	1.10941	2.90754			1.10511	2.34896	4.67386
1.10751	2.24802	2.91894			1.1998	1.13071	2.92456			1.10751	2.36033	4.69311
1.10991	2.262	2.95201			1.2024	1.15216	2.94103			1.10991	2.37132	4.71136
1.11231	2.27358	2.98407			1.205	1.17374	2.95692			1.11231	2.38193	4.72858
1.11471	2.28272	3.01507			1.20761	1.19545	2.97224			1.11471	2.39215	4.74476
1.11712	2.28938	3.04498			1.21021	1.21727	2.98697			1.11712	2.40197	4.7599
1.11952	2.29354	3.07374			1.21281	1.23917	3.00109			1.11952	2.41138	4.77397
1.12192	2.29519	3.10132			1.21542	1.26113	3.0146			1.12192	2.42038	4.78697
1.12432	2.29433	3.12768			1.21802	1.28315	3.02749			1.12432	2.42896	4.79889
1.12673	2.29094	3.15278			1.22062	1.30521	3.03974			1.12673	2.43711	4.80972
1.12913	2.28506	3.17659			1.22322	1.32727	3.05136			1.12913	2.44484	4.81945
1.13153	2.27669	3.19906			1.22583	1.34933	3.06232			1.13153	2.45213	4.82807
1.13393	2.26587	3.22018			1.22843	1.37136	3.07263			1.13393	2.45898	4.83558
1.13634	2.25263	3.23991			1.23103	1.39334	3.08227			1.13634	2.46539	4.84197
1.13874	2.23703	3.25821			1.23363	1.41525	3.09124			1.13874	2.47135	4.84723
1.14114	2.21911	3.27507			1.23624	1.43707	3.09952			1.14114	2.47686	4.85137
1.14354	2.19894	3.29046			1.23884	1.45879	3.10713			1.14354	2.4819	4.85437
1.14595	2.17659	3.30435			1.24144	1.48037	3.11404			1.14595	2.48649	4.85624
1.14835	2.15214	3.31673			1.24404	1.50179	3.12025			1.14835	2.49061	4.85698
1.15075	2.12566	3.32757			1.24665	1.52304	3.12576			1.15075	2.49427	4.85658
1.15315	2.09726	3.33686			1.24925	1.54409	3.13056			1.15315	2.49746	4.85504
1.15556	2.06701	3.34459			1.25185	1.56491	3.13466			1.15556	2.50018	4.85237
1.15796	2.03503	3.35074			1.25445	1.58549	3.13804			1.15796	2.50242	4.84857
1.16036	2.00141	3.35531			1.25706	1.60581	3.14071			1.16036	2.50419	4.84364
1.16276	1.96628	3.35829			1.25966	1.62584	3.14265			1.16276	2.50548	4.83758
1.16517	1.92973	3.35967			1.26226	1.64555	3.14388			1.16517	2.5063	4.8304
1.16757	1.89188	3.35945			1.26486	1.66493	3.14439			1.16757	2.50664	4.82211
1.16997	1.85285	3.35764			1.26747	1.68396	3.14418			1.16997	2.5065	4.8127
1.17237	1.81276	3.35423			1.27007	1.7026	3.14325			1.17237	2.50588	4.8022
1.17477	1.77172	3.34923			1.27267	1.72085	3.1416			1.17477	2.50479	4.7906
1.17718	1.72986	3.34264			1.27528	1.73867	3.13923			1.17718	2.50322	4.77792
1.17958	1.6873	3.33449			1.27788	1.75606	3.13615			1.17958	2.50118	4.76416
1.18198	1.64415	3.32478			1.28048	1.77297	3.13235			1.18198	2.49866	4.74934
1.18438	1.60053	3.31351			1.28308	1.78941	3.12784			1.18438	2.49567	4.73346
1.18679	1.55656	3.30072			1.28569	1.80534	3.12262			1.18679	2.49221	4.71654
1.18919	1.51236	3.28643			1.28829	1.82074	3.1167			1.18919	2.48828	4.6986
1.19159	1.46802	3.27064			1.29089	1.8356	3.11008			1.19159	2.48388	4.67964
1.19399	1.42367	3.25338			1.29349	1.8499	3.10276			1.19399	2.47903	4.65968
1.1964	1.37939	3.23469			1.2961	1.86362	3.09476			1.1964	2.47371	4.63874
1.1988	1.3353	3.21458			1.2987	1.87675	3.08607			1.1988	2.46795	4.61682
1.2012	1.2915	3.19309			1.3013	1.88925	3.07671			1.2012	2.46173	4.59396
1.2036	1.24806	3.17025			1.3039	1.90113	3.06668			1.2036	2.45506	4.57015
1.20601	1.20508	3.14609			1.30651	1.91237	3.05599			1.20601	2.44795	4.54543
1.20841	1.16264	3.12064			1.30911	1.92294	3.04464			1.20841	2.44041	4.51981
1.21081	1.12081	3.09394			1.31171	1.93284	3.03265			1.21081	2.43243	4.49331
1.21321	1.07968	3.06604			1.31431	1.94205	3.02002			1.21321	2.42403	4.46595
1.21562	1.03929	3.03697			1.31692	1.95056	3.00677			1.21562	2.4152	4.43774
1.21802	0.99972	3.00676			1.31952	1.95837	2.9929			1.21802	2.40596	4.40871
1.22042	0.96101	2.97546			1.32212	1.96545	2.97842			1.22042	2.39632	4.37889
1.22282	0.92322	2.94313			1.32472	1.9718	2.96335			1.22282	2.38627	4.34828
1.22523	0.88639	2.90979			1.32733	1.97742	2.94769			1.22523	2.37582	4.31692
1.22763	0.85056	2.87549			1.32993	1.98228	2.93146			1.22763	2.36499	4.28482
1.23003	0.81576	2.84029			1.33253	1.9864	2.91467			1.23003	2.35377	4.25201
1.23243	0.78202	2.80422			1.33514	1.98976	2.89733			1.23243	2.34218	4.21852
1.23483	0.74936	2.76734			1.33774	1.99236	2.87945			1.23483	2.33023	4.18435
1.23724	0.7178	2.72969			1.34034	1.99419	2.86105			1.23724	2.31791	4.14955
1.23964	0.68735	2.69132			1.34294	1.99525	2.84214			1.23964	2.30525	4.11413
1.24204	0.65802	2.65228			1.34555	1.99554	2.82273			1.24204	2.29225	4.07811
1.24444	0.62981	2.61262			1.34815	1.99506	2.80283			1.24444	2.27891	4.04152
1.24685	0.60273	2.57239			1.35075	1.99382	2.78247			1.24685	2.26524	4.00439
1.24925	0.57677	2.53164			1.35335	1.9918	2.76165			1.24925	2.25126	3.96674
1.25165	0.55191	2.49042			1.35596	1.98902	2.74039			1.25165	2.23698	3.9286
1.25405	0.52816	2.44877			1.35856	1.98548	2.7187			1.25405	2.22239	3.88998
1.25646	0.5055	2.40675			1.36116	1.98118	2.6966			1.25646	2.20752	3.85092
1.25886	0.4839	2.3644			1.36376	1.97614	2.67411			1.25886	2.19236	3.81144
1.26126	0.46335	2.32178			1.36637	1.97034	2.65123			1.26126	2.17694	3.77156
1.26366	0.44383	2.27893			1.36897	1.96382	2.62798			1.26366	2.16126	3.73132
1.26607	0.42532	2.23589			1.37157	1.95656	2.60439			1.26607	2.14532	3.69073
1.26847	0.40778	2.19272			1.37417	1.94858	2.58046			1.26847	2.12914	3.64983
1.27087	0.3912	2.14945			1.37678	1.9399	2.55621			1.27087	2.11273	3.60862
1.27327	0.37553	2.10614			1.37938	1.93053	2.53166			1.27327	2.0961	3.56715
1.27568	0.36076	2.06283			1.38198	1.92046	2.50682			1.27568	2.07926	3.52544
1.27808	0.34685	2.01956			1.38458	1.90973	2.48171			1.27808	2.06222	3.48351
1.28048	0.33377	1.97637			1.38719	1.89834	2.45634			1.28048	2.04498	3.44138
1.28288	0.32149	1.9333			1.38979	1.88631	2.43073			1.28288	2.02756	3.39908
1.28529	0.30997	1.8904			1.39239	1.87365	2.4049			1.28529	2.00997	3.35664
1.28769	0.29918	1.8477			1.39499	1.86039	2.37886			1.28769	1.99222	3.31407
1.29009	0.2891	1.80524			1.3976	1.84653	2.35262			1.29009	1.97432	3.27141
1.29249	0.27968	1.76305			1.4002	1.83209	2.32621			1.29249	1.95627	3.22867
1.29489	0.2709	1.72118			1.4028	1.8171	2.29964			1.29489	1.9381	3.18588
1.2973	0.26272	1.67964			1.40541	1.80156	2.27292			1.2973	1.9198	3.14306
1.2997	0.25512	1.63848			1.40801	1.78551	2.24607			1.2997	1.90139	3.10023
1.3021	0.24806	1.59773			1.41061	1.76896	2.21911			1.3021	1.88288	3.05741
1.3045	0.24151	1.55741			1.41321	1.75193	2.19204			1.3045	1.86427	3.01464
1.30691	0.23544	1.51755			1.41582	1.73444	2.1649			1.30691	1.84559	2.97192
1.30931	0.22983	1.47818			1.41842	1.71651	2.13768			1.30931	1.82683	2.92928
1.31171	0.22465	1.43932			1.42102	1.69817	2.11041			1.31171	1.80801	2.88675
1.31411	0.21988	1.40099			1.42362	1.67943	2.0831			1.31411	1.78913	2.84433
1.31652	0.21548	1.36323			1.42623	1.66032	2.05576			1.31652	1.77022	2.80205
1.31892	0.21143	1.32604			1.42883	1.64085	2.02841			1.31892	1.75126	2.75993
1.32132	0.20771	1.28945			1.43143	1.62106	2.00107			1.32132	1.73229	2.71799
1.32372	0.2043	1.25347			1.43403	1.60096	1.97374			1.32372	1.71329	2.67624
1.32613	0.20117	1.21812			1.43664	1.58058	1.94644			1.32613	1.69429	2.63471
1.32853	0.19831	1.18341			1.43924	1.55994	1.91919			1.32853	1.67529	2.59341
1.33093	0.1957	1.14936			1.44184	1.53906	1.89199			1.33093	1.65631	2.55235
1.33333	0.19331	1.11598			1.44444	1.51796	1.86486			1.33333	1.63734	2.51156
1.33574	0.19114	1.08327			1.44705	1.49667	1.83781			1.33574	1.6184	2.47105
1.33814	0.18916	1.05125			1.44965	1.4752	1.81086			1.33814	1.59949	2.43084
1.34054	0.18736	1.01993			1.45225	1.45359	1.78401			1.34054	1.58063	2.39093
1.34294	0.18573	0.98931			1.45485	1.43185	1.75728			1.34294	1.56182	2.35135
1.34535	0.18425	0.95939			1.45746	1.41	1.73069			1.34535	1.54307	2.3121
1.34775	0.18291	0.93018			1.46006	1.38807	1.70423			1.34775	1.52439	2.27321
1.35015	0.1817	0.90168			1.46266	1.36608	1.67792			1.35015	1.50578	2.23468
1.35255	0.18061	0.87389			1.46527	1.34404	1.65177			1.35255	1.48725	2.19652
1.35495	0.17962	0.84682			1.46787	1.32198	1.62579			1.35495	1.46882	2.15875
1.35736	0.17873	0.82046			1.47047	1.29991	1.6			1.35736	1.45048	2.12137
1.35976	0.17793	0.79481			1.47307	1.27787	1.5744			1.35976	1.43224	2.08441
1.36216	0.17721	0.76987			1.47568	1.25586	1.54899			1.36216	1.41412	2.04786
1.36456	0.17657	0.74564			1.47828	1.23391	1.5238			1.36456	1.3961	2.01174
1.36697	0.17599	0.7221			1.48088	1.21203	1.49882			1.36697	1.37822	1.97605
1.36937	0.17547	0.69926			1.48348	1.19024	1.47406			1.36937	1.36045	1.94081
1.37177	0.17501	0.6771			1.48609	1.16856	1.44954			1.37177	1.34282	1.90602
1.37417	0.1746	0.65562			1.48869	1.147	1.42526			1.37417	1.32534	1.87168
1.37658	0.17423	0.63482			1.49129	1.12558	1.40123			1.37658	1.30799	1.83782
1.37898	0.1739	0.61469			1.49389	1.10432	1.37745			1.37898	1.29079	1.80442
1.38138	0.17361	0.59521			1.4965	1.08324	1.35394			1.38138	1.27375	1.7715
1.38378	0.17335	0.57637			1.4991	1.06234	1.33068			1.38378	1.25687	1.73906
1.38619	0.17312	0.55817			1.5017	1.04163	1.30771			1.38619	1.24015	1.70711
1.38859	0.17292	0.5406			1.5043	1.02114	1.285			1.38859	1.2236	1.67564
1.39099	0.17274	0.52364			1.50691	1.00088	1.26259			1.39099	1.20723	1.64468
1.39339	0.17258	0.50729			1.50951	0.98085	1.24046			1.39339	1.19102	1.61421
1.3958	0.17244	0.49152			1.51211	0.96107	1.21862			1.3958	1.175	1.58424
1.3982	0.17232	0.47634			1.51471	0.94154	1.19707			1.3982	1.15916	1.55477
1.4006	0.17221	0.46172			1.51732	0.92229	1.17583			1.4006	1.14351	1.5258
1.403	0.17211	0.44766			1.51992	0.90331	1.15489			1.403	1.12804	1.49734
1.40541	0.17203	0.43414			1.52252	0.88462	1.13426			1.40541	1.11277	1.46939
1.40781	0.17196	0.42114			1.52513	0.86622	1.11393			1.40781	1.09769	1.44195
1.41021	0.17189	0.40867			1.52773	0.84812	1.09392			1.41021	1.08281	1.41501
1.41261	0.17184	0.39669			1.53033	0.83033	1.07422			1.41261	1.06813	1.38857
1.41502	0.17179	0.3852			1.53293	0.81286	1.05484			1.41502	1.05366	1.36265
1.41742	0.17174	0.37419			1.53554	0.7957	1.03577			1.41742	1.03938	1.33723
1.41982	0.17171	0.36364			1.53814	0.77887	1.01703			1.41982	1.02531	1.31231
1.42222	0.17167	0.35354			1.54074	0.76237	0.9986			1.42222	1.01145	1.28789
1.42462	0.17164	0.34387			1.54334	0.7462	0.98049			1.42462	0.9978	1.26398
1.42703	0.17162	0.33463			1.54595	0.73037	0.96271			1.42703	0.98435	1.24056
1.42943	0.1716	0.32579			1.54855	0.71487	0.94524			1.42943	0.97112	1.21763
1.43183	0.17158	0.31735			1.55115	0.69972	0.9281			1.43183	0.9581	1.1952
1.43423	0.17156	0.30929			1.55375	0.6849	0.91128			1.43423	0.94529	1.17326
1.43664	0.17155	0.30161			1.55636	0.67043	0.89478			1.43664	0.93269	1.1518
1.43904	0.17154	0.29427			1.55896	0.6563	0.8786			1.43904	0.9203	1.13082
1.44144	0.17153	0.28729			1.56156	0.64252	0.86274			1.44144	0.90813	1.11032
1.44384	0.17152	0.28063			1.56416	0.62908	0.84719			1.44384	0.89617	1.09029
1.44625	0.17151	0.2743			1.56677	0.61598	0.83197			1.44625	0.88443	1.07074
1.44865	0.1715	0.26827			1.56937	0.60323	0.81706			1.44865	0.8729	1.05164
1.45105	0.1715	0.26254			1.57197	0.59081	0.80246			1.45105	0.86158	1.033
1.45345	0.17149	0.25709			1.57457	0.57873	0.78817			1.45345	0.85047	1.01482
1.45586	0.17149	0.25192			1.57718	0.56699	0.77419			1.45586	0.83957	0.99708
1.45826	0.17149	0.24701			1.57978	0.55557	0.76053			1.45826	0.82889	0.97979
1.46066	0.17148	0.24235			1.58238	0.54449	0.74716			1.46066	0.81841	0.96293
1.46306	0.17148	0.23794			1.58498	0.53374	0.7341			1.46306	0.80814	0.94651
1.46547	0.17148	0.23375			1.58759	0.5233	0.72134			1.46547	0.79808	0.93051
1.46787	0.17148	0.22979			1.59019	0.51319	0.70887			1.46787	0.78822	0.91493
1.47027	0.17148	0.22604			1.59279	0.50339	0.6967			1.47027	0.77857	0.89976
1.47267	0.17147	0.22249			1.5954	0.49389	0.68482			1.47267	0.76913	0.885
1.47508	0.17147	0.21914			1.598	0.48471	0.67322			1.47508	0.75988	0.87064
1.47748	0.17147	0.21597			1.6006	0.47582	0.66191			1.47748	0.75084	0.85667
1.47988	0.17147	0.21297			1.6032	0.46723	0.65088			1.47988	0.74199	0.84309
1.48228	0.17147	0.21015			1.60581	0.45893	0.64013			1.48228	0.73334	0.82989
1.48468	0.17147	0.20748			1.60841	0.45091	0.62965			1.48468	0.72489	0.81706
1.48709	0.17147	0.20497			1.61101	0.44318	0.61944			1.48709	0.71662	0.8046
1.48949	0.17147	0.2026			1.61361	0.43571	0.60949			1.48949	0.70855	0.79251
1.49189	0.17147	0.20037			1.61622	0.42851	0.59981			1.49189	0.70067	0.78076
1.49429	0.17147	0.19827			1.61882	0.42158	0.59039			1.49429	0.69297	0.76936
1.4967	0.17147	0.1963			1.62142	0.4149	0.58122			1.4967	0.68546	0.75831
1.4991	0.17147	0.19444			1.62402	0.40847	0.57229			1.4991	0.67813	0.74758
1.5015	0.17147	0.1927			1.62663	0.40229	0.56362			1.5015	0.67098	0.73718
1.5039	0.17147	0.19106			1.62923	0.39634	0.55518			1.5039	0.664	0.7271
1.50631	0.17147	0.18952			1.63183	0.39063	0.54699			1.50631	0.6572	0.71734
1.50871	0.17147	0.18808			1.63443	0.38514	0.53902			1.50871	0.65057	0.70788
1.51111	0.17147	0.18672			1.63704	0.37986	0.53129			1.51111	0.64411	0.69872
1.51351	0.17147	0.18546			1.63964	0.37481	0.52377			1.51351	0.63782	0.68985
1.51592	0.17147	0.18427			1.64224	0.36996	0.51648			1.51592	0.6317	0.68126
1.51832	0.17147	0.18316			1.64484	0.36531	0.50941			1.51832	0.62573	0.67296
1.52072	0.17147	0.18212			1.64745	0.36086	0.50255			1.52072	0.61992	0.66492
1.52312	0.17147	0.18115			1.65005	0.35659	0.49589			1.52312	0.61427	0.65716
1.52553	0.17147	0.18024			1.65265	0.35251	0.48944			1.52553	0.60878	0.64965
1.52793	0.17147	0.17939			1.65526	0.34861	0.48318			1.52793	0.60343	0.64239
1.53033	0.17147	0.1786			1.65786	0.34488	0.47712			1.53033	0.59824	0.63538
1.53273	0.17147	0.17786			1.66046	0.34131	0.47125			1.53273	0.59319	0.62861
1.53514	0.17147	0.17717			1.66306	0.33791	0.46557			1.53514	0.58828	0.62208
1.53754	0.17147	0.17653			1.66567	0.33466	0.46006			1.53754	0.58351	0.61577
1.53994	0.17147	0.17593			1.66827	0.33155	0.45474			1.53994	0.57888	0.60968
1.54234	0.17147	0.17537			1.67087	0.3286	0.44958			1.54234	0.57438	0.60381
1.54474	0.17147	0.17485			1.67347	0.32578	0.4446			1.54474	0.57002	0.59815
1.54715	0.17147	0.17437			1.67608	0.3231	0.43978			1.54715	0.56579	0.59269
1.54955	0.17147	0.17392			1.67868	0.32054	0.43512			1.54955	0.56168	0.58743
1.55195	0.17147	0.17351			1.68128	0.31811	0.43062			1.55195	0.5577	0.58236
1.55435	0.17147	0.17312			1.68388	0.31579	0.42627			1.55435	0.55383	0.57747
1.55676	0.17147	0.17276			1.68649	0.3136	0.42207			1.55676	0.55009	0.57277
1.55916	0.17147	0.17243			1.68909	0.31151	0.41802			1.55916	0.54646	0.56825
1.56156	0.17147	0.17212			1.69169	0.30952	0.41411			1.56156	0.54295	0.56389
1.56396	0.17147	0.17184			1.69429	0.30764	0.41033			1.56396	0.53954	0.5597
1.56637	0.17147	0.17157			1.6969	0.30585	0.40669			1.56637	0.53624	0.55567
1.56877	0.17147	0.17133			1.6995	0.30416	0.40317			1.56877	0.53305	0.55179
1.57117	0.17147	0.1711			1.7021	0.30255	0.39979			1.57117	0.52996	0.54807
1.57357	0.17147	0.17089			1.7047	0.30103	0.39652			1.57357	0.52698	0.54449
1.57598	0.17147	0.1707			1.70731	0.29959	0.39338			1.57598	0.52409	0.54105
1.57838	0.17147	0.17052			1.70991	0.29823	0.39035			1.57838	0.52129	0.53775
1.58078	0.17147	0.17036			1.71251	0.29694	0.38743			1.58078	0.51859	0.53458
1.58318	0.17147	0.1702			1.71512	0.29572	0.38462			1.58318	0.51598	0.53153
1.58559	0.17147	0.17006			1.71772	0.29457	0.38192			1.58559	0.51346	0.52861
1.58799	0.17147	0.16993			1.72032	0.29348	0.37932			1.58799	0.51102	0.52581
1.59039	0.17147	0.16982			1.72292	0.29245	0.37682			1.59039	0.50867	0.52312
1.59279	0.17147	0.16971			1.72553	0.29148	0.37441			1.59279	0.5064	0.52055
1.5952	0.17147	0.1696			1.72813	0.29057	0.3721			1.5952	0.50421	0.51808
1.5976	0.17147	0.16951			1.73073	0.28971	0.36988			1.5976	0.50209	0.51571
1.6	0.17147	0.16943			1.73333	0.2889	0.36774			1.6	0.50005	0.51345
1.6024	0.17147	0.16935			1.73594	0.28814	0.36569			1.6024	0.49808	0.51128
1.6048	0.17147	0.16928			1.73854	0.28742	0.36372			1.6048	0.49618	0.5092
1.60721	0.17147	0.16921			1.74114	0.28674	0.36183			1.60721	0.49435	0.50721
1.60961	0.17147	0.16915			1.74374	0.2861	0.36002			1.60961	0.49259	0.50531
1.61201	0.17147	0.1691			1.74635	0.28551	0.35828			1.61201	0.49089	0.50349
1.61441	0.17147	0.16904			1.74895	0.28494	0.35661			1.61441	0.48926	0.50175
1.61682	0.17147	0.169			1.75155	0.28442	0.35501			1.61682	0.48768	0.50009
1.61922	0.17147	0.16896			1.75415	0.28392	0.35348			1.61922	0.48617	0.4985
1.62162	0.17147	0.16892			1.75676	0.28346	0.35201			1.62162	0.48471	0.49698
1.62402	0.17147	0.16888			1.75936	0.28302	0.3506			1.62402	0.4833	0.49553
1.62643	0.17147	0.16885			1.76196	0.28262	0.34925			1.62643	0.48195	0.49414
1.62883	0.17147	0.16882			1.76456	0.28223	0.34796			1.62883	0.48066	0.49282
1.63123	0.17147	0.16879			1.76717	0.28188	0.34673			1.63123	0.47941	0.49156
1.63363	0.17147	0.16877			1.76977	0.28154	0.34554			1.63363	0.47821	0.49035
1.63604	0.17147	0.16874			1.77237	0.28123	0.34441			1.63604	0.47705	0.4892
1.63844	0.17147	0.16872			1.77497	0.28094	0.34333			1.63844	0.47595	0.48811
1.64084	0.17147	0.16871			1.77758	0.28066	0.34229			1.64084	0.47488	0.48706
1.64324	0.17147	0.16869			1.78018	0.28041	0.34131			1.64324	0.47386	0.48607
1.64565	0.17147	0.16867			1.78278	0.28017	0.34036			1.64565	0.47288	0.48512
1.64805	0.17147	0.16866			1.78539	0.27995	0.33946			1.64805	0.47194	0.48422
1.65045	0.17147	0.16865			1.78799	0.27974	0.3386			1.65045	0.47104	0.48336
1.65285	0.17147	0.16863			1.79059	0.27955	0.33777			1.65285	0.47017	0.48254
1.65526	0.17147	0.16862			1.79319	0.27937	0.33699			1.65526	0.46934	0.48176
1.65766	0.17147	0.16861			1.7958	0.2792	0.33624			1.65766	0.46855	0.48102
1.66006	0.17147	0.16861			1.7984	0.27905	0.33552			1.66006	0.46778	0.48032
1.66246	0.17147	0.1686			1.801	0.2789	0.33484			1.66246	0.46705	0.47965
1.66486	0.17147	0.16859			1.8036	0.27877	0.33419			1.66486	0.46635	0.47901
1.66727	0.17147	0.16858			1.80621	0.27864	0.33357			1.66727	0.46568	0.4784
1.66967	0.17147	0.16858			1.80881	0.27852	0.33298			1.66967	0.46504	0.47783
1.67207	0.17147	0.16857			1.81141	0.27842	0.33241			1.67207	0.46443	0.47728
1.67447	0.17147	0.16857			1.81401	0.27832	0.33188			1.67447	0.46384	0.47676
1.67688	0.17147	0.16856			1.81662	0.27822	0.33137			1.67688	0.46328	0.47627
1.67928	0.17147	0.16856			1.81922	0.27814	0.33088			1.67928	0.46274	0.4758
1.68168	0.17147	0.16856			1.82182	0.27806	0.33042			1.68168	0.46222	0.47536
1.68408	0.17147	0.16855			1.82442	0.27798	0.32998			1.68408	0.46173	0.47494
1.68649	0.17147	0.16855			1.82703	0.27791	0.32956			1.68649	0.46126	0.47454
1.68889	0.17147	0.16855			1.82963	0.27785	0.32916			1.68889	0.46081	0.47416
1.69129	0.17147	0.16855			1.83223	0.27779	0.32879			1.69129	0.46038	0.47381
1.69369	0.17147	0.16854			1.83483	0.27774	0.32843			1.69369	0.45997	0.47347
1.6961	0.17147	0.16854			1.83744	0.27769	0.32809			1.6961	0.45958	0.47314
1.6985	0.17147	0.16854			1.84004	0.27764	0.32776			1.6985	0.45921	0.47284
1.7009	0.17147	0.16854			1.84264	0.2776	0.32745			1.7009	0.45885	0.47255
1.7033	0.17147	0.16854			1.84525	0.27756	0.32716			1.7033	0.45851	0.47228
1.70571	0.17147	0.16854			1.84785	0.27752	0.32688			1.70571	0.45819	0.47202
1.70811	0.17147	0.16853			1.85045	0.27749	0.32662			1.70811	0.45788	0.47178
1.71051	0.17147	0.16853			1.85305	0.27746	0.32637			1.71051	0.45759	0.47155
1.71291	0.17147	0.16853			1.85566	0.27743	0.32614			1.71291	0.45731	0.47133
1.71532	0.17147	0.16853			1.85826	0.2774	0.32591			1.71532	0.45704	0.47112
1.71772	0.17147	0.16853			1.86086	0.27738	0.3257			1.71772	0.45678	0.47093
1.72012	0.17147	0.16853			1.86346	0.27736	0.3255			1.72012	0.45654	0.47074
1.72252	0.17147	0.16853			1.86607	0.27734	0.32531			1.72252	0.45631	0.47057
1.72493	0.17147	0.16853			1.86867	0.27732	0.32513			1.72493	0.45609	0.47041
1.72733	0.17147	0.16853			1.87127	0.2773	0.32496			1.72733	0.45588	0.47025
1.72973	0.17147	0.16853			1.87387	0.27729	0.32479			1.72973	0.45568	0.47011
1.73213	0.17147	0.16853			1.87648	0.27727	0.32464			1.73213	0.45549	0.46997
1.73453	0.17147	0.16853			1.87908	0.27726	0.3245			1.73453	0.45531	0.46984
1.73694	0.17147	0.16853			1.88168	0.27725	0.32436			1.73694	0.45514	0.46972
1.73934	0.17147	0.16853			1.88428	0.27724	0.32423			1.73934	0.45498	0.4696
1.74174	0.17147	0.16853			1.88689	0.27723	0.32411			1.74174	0.45482	0.46949
1.74414	0.17147	0.16853			1.88949	0.27722	0.32399			1.74414	0.45467	0.46939
1.74655	0.17147	0.16853			1.89209	0.27721	0.32388			1.74655	0.45453	0.46929
1.74895	0.17147	0.16853			1.89469	0.2772	0.32378			1.74895	0.4544	0.4692
1.75135	0.17147	0.16853			1.8973	0.27719	0.32368			1.75135	0.45428	0.46912
1.75375	0.17147	0.16853			1.8999	0.27719	0.32359			1.75375	0.45416	0.46904
1.75616	0.17147	0.16853			1.9025	0.27718	0.3235			1.75616	0.45404	0.46896
1.75856	0.17147	0.16853			1.9051	0.27717	0.32342			1.75856	0.45394	0.46889
1.76096	0.17147	0.16853			1.90771	0.27717	0.32335			1.76096	0.45383	0.46882
1.76336	0.17147	0.16853			1.91031	0.27716	0.32327			1.76336	0.45374	0.46876
1.76577	0.17147	0.16853			1.91291	0.27716	0.3232			1.76577	0.45365	0.4687
1.76817	0.17147	0.16853			1.91552	0.27716	0.32314			1.76817	0.45356	0.46865
1.77057	0.17147	0.16853			1.91812	0.27715	0.32308			1.77057	0.45348	0.4686
1.77297	0.17147	0.16853			1.92072	0.27715	0.32302			1.77297	0.4534	0.46855
1.77538	0.17147	0.16853			1.92332	0.27715	0.32297			1.77538	0.45333	0.4685
1.77778	0.17147	0.16853			1.92593	0.27714	0.32292			1.77778	0.45326	0.46846
1.78018	0.17147	0.16853			1.92853	0.27714	0.32287			1.78018	0.45319	0.46842
1.78258	0.17147	0.16853			1.93113	0.27714	0.32282			1.78258	0.45313	0.46838
1.78499	0.17147	0.16853			1.93373	0.27714	0.32278			1.78499	0.45307	0.46834
1.78739	0.17147	0.16853			1.93634	0.27714	0.32274			1.78739	0.45301	0.46831
1.78979	0.17147	0.16853			1.93894	0.27714	0.32271			1.78979	0.45296	0.46828
1.79219	0.17147	0.16853			1.94154	0.27713	0.32267			1.79219	0.45291	0.46825
1.79459	0.17147	0.16853			1.94414	0.27713	0.32264			1.79459	0.45286	0.46822
1.797	0.17147	0.16853			1.94675	0.27713	0.32261			1.797	0.45282	0.4682
1.7994	0.17147	0.16853			1.94935	0.27713	0.32258			1.7994	0.45278	0.46817
1.8018	0.17147	0.16853			1.95195	0.27713	0.32255			1.8018	0.45274	0.46815
1.8042	0.17147	0.16853			1.95455	0.27713	0.32252			1.8042	0.4527	0.46813
1.80661	0.17147	0.16853			1.95716	0.27713	0.3225			1.80661	0.45266	0.46811
1.80901	0.17147	0.16853			1.95976	0.27713	0.32248			1.80901	0.45263	0.46809
1.81141	0.17147	0.16853			1.96236	0.27713	0.32246			1.81141	0.4526	0.46807
1.81381	0.17147	0.16853			1.96496	0.27713	0.32244			1.81381	0.45257	0.46806
1.81622	0.17147	0.16853			1.96757	0.27713	0.32242			1.81622	0.45254	0.46804
1.81862	0.17147	0.16853			1.97017	0.27712	0.3224			1.81862	0.45251	0.46803
1.82102	0.17147	0.16853			1.97277	0.27712	0.32239			1.82102	0.45249	0.46802
1.82342	0.17147	0.16853			1.97538	0.27712	0.32237			1.82342	0.45247	0.468
1.82583	0.17147	0.16853			1.97798	0.27712	0.32236			1.82583	0.45244	0.46799
1.82823	0.17147	0.16853			1.98058	0.27712	0.32234			1.82823	0.45242	0.46798
1.83063	0.17147	0.16853			1.98318	0.27712	0.32233			1.83063	0.4524	0.46797
1.83303	0.17147	0.16853			1.98579	0.27712	0.32232			1.83303	0.45238	0.46796
1.83544	0.17147	0.16853			1.98839	0.27712	0.32231			1.83544	0.45237	0.46796
1.83784	0.17147	0.16853			1.99099	0.27712	0.3223			1.83784	0.45235	0.46795
1.84024	0.17147	0.16853			1.99359	0.27712	0.32229			1.84024	0.45234	0.46794
1.84264	0.17147	0.16853			1.9962	0.27712	0.32228			1.84264	0.45232	0.46793
1.84505	0.17147	0.16853			1.9988	0.27712	0.32227			1.84505	0.45231	0.46793
1.84745	0.17147	0.16853			2.0014	0.27712	0.32226			1.84745	0.45229	0.46792
1.84985	0.17147	0.16853			2.004	0.27712	0.32226			1.84985	0.45228	0.46791
1.85225	0.17147	0.16853			2.00661	0.27712	0.32225			1.85225	0.45227	0.46791
1.85465	0.17147	0.16853			2.00921	0.27712	0.32224			1.85465	0.45226	0.4679
1.85706	0.17147	0.16853			2.01181	0.27712	0.32224			1.85706	0.45225	0.4679
1.85946	0.17147	0.16853			2.01441	0.27712	0.32223			1.85946	0.45224	0.4679
1.86186	0.17147	0.16853			2.01702	0.27712	0.32223			1.86186	0.45223	0.46789
1.86426	0.17147	0.16853			2.01962	0.27712	0.32222			1.86426	0.45222	0.46789
1.86667	0.17147	0.16853			2.02222	0.27712	0.32222			1.86667	0.45222	0.46788
1.86907	0.17147	0.16853			2.02482	0.27712	0.32221			1.86907	0.45221	0.46788
1.87147	0.17147	0.16853			2.02743	0.27712	0.32221			1.87147	0.4522	0.46788
1.87387	0.17147	0.16853			2.03003	0.27712	0.3222			1.87387	0.4522	0.46788
1.87628	0.17147	0.16853			2.03263	0.27712	0.3222			1.87628	0.45219	0.46787
1.87868	0.17147	0.16853			2.03524	0.27712	0.3222			1.87868	0.45218	0.46787
1.88108	0.17147	0.16853			2.03784	0.27712	0.3222			1.88108	0.45218	0.46787
1.88348	0.17147	0.16853			2.04044	0.27712	0.32219			1.88348	0.45217	0.46787
1.88589	0.17147	0.16853			2.04304	0.27712	0.32219			1.88589	0.45217	0.46787
1.88829	0.17147	0.16853			2.04565	0.27712	0.32219			1.88829	0.45217	0.46786
1.89069	0.17147	0.16853			2.04825	0.27712	0.32219			1.89069	0.45216	0.46786
1.89309	0.17147	0.16853			2.05085	0.27712	0.32218			1.89309	0.45216	0.46786
1.8955	0.17147	0.16853			2.05345	0.27712	0.32218			1.8955	0.45215	0.46786
1.8979	0.17147	0.16853			2.05606	0.27712	0.32218			1.8979	0.45215	0.46786
1.9003	0.17147	0.16853			2.05866	0.27712	0.32218			1.9003	0.45215	0.46786
1.9027	0.17147	0.16853			2.06126	0.27712	0.32218			1.9027	0.45214	0.46786
1.90511	0.17147	0.16853			2.06386	0.27712	0.32218			1.90511	0.45214	0.46785
1.90751	0.17147	0.16853			2.06647	0.27712	0.32217			1.90751	0.45214	0.46785
1.90991	0.17147	0.16853			2.06907	0.27712	0.32217			1.90991	0.45214	0.46785
1.91231	0.17147	0.16853			2.07167	0.27712	0.32217			1.91231	0.45214	0.46785
1.91471	0.17147	0.16853			2.07427	0.27712	0.32217			1.91471	0.45213	0.46785
1.91712	0.17147	0.16853			2.07688	0.27712	0.32217			1.91712	0.45213	0.46785
1.91952	0.17147	0.16853			2.07948	0.27712	0.32217			1.91952	0.45213	0.46785
1.92192	0.17147	0.16853			2.08208	0.27712	0.32217			1.92192	0.45213	0.46785
1.92432	0.17147	0.16853			2.08468	0.27712	0.32217			1.92432	0.45213	0.46785
1.92673	0.17147	0.16853			2.08729	0.27712	0.32217			1.92673	0.45212	0.46785
1.92913	0.17147	0.16853			2.08989	0.27712	0.32217			1.92913	0.45212	0.46785
1.93153	0.17147	0.16853			2.09249	0.27712	0.32217			1.93153	0.45212	0.46785
1.93393	0.17147	0.16853			2.09509	0.27712	0.32216			1.93393	0.45212	0.46785
1.93634	0.17147	0.16853			2.0977	0.27712	0.32216			1.93634	0.45212	0.46785
1.93874	0.17147	0.16853			2.1003	0.27712	0.32216			1.93874	0.45212	0.46785
1.94114	0.17147	0.16853			2.1029	0.27712	0.32216			1.94114	0.45212	0.46785
1.94354	0.17147	0.16853			2.10551	0.27712	0.32216			1.94354	0.45212	0.46785
1.94595	0.17147	0.16853			2.10811	0.27712	0.32216			1.94595	0.45212	0.46785
1.94835	0.17147	0.16853			2.11071	0.27712	0.32216			1.94835	0.45212	0.46785
1.95075	0.17147	0.16853			2.11331	0.27712	0.32216			1.95075	0.45211	0.46785
1.95315	0.17147	0.16853			2.11592	0.27712	0.32216			1.95315	0.45211	0.46785
1.95556	0.17147	0.16853			2.11852	0.27712	0.32216			1.95556	0.45211	0.46784
1.95796	0.17147	0.16853			2.12112	0.27712	0.32216			1.95796	0.45211	0.46784
1.96036	0.17147	0.16853			2.12372	0.27712	0.32216			1.96036	0.45211	0.46784
1.96276	0.17147	0.16853			2.12633	0.27712	0.32216			1.96276	0.45211	0.46784
1.96517	0.17147	0.16853			2.12893	0.27712	0.32216			1.96517	0.45211	0.46784
1.96757	0.17147	0.16853			2.13153	0.27712	0.32216			1.96757	0.45211	0.46784
1.96997	0.17147	0.16853			2.13413	0.27712	0.32216			1.96997	0.45211	0.46784
1.97237	0.17147	0.16853			2.13674	0.27712	0.32216			1.97237	0.45211	0.46784
1.97477	0.17147	0.16853			2.13934	0.27712	0.32216			1.97477	0.45211	0.46784
1.97718	0.17147	0.16853			2.14194	0.27712	0.32216			1.97718	0.45211	0.46784
1.97958	0.17147	0.16853			2.14454	0.27712	0.32216			1.97958	0.45211	0.46784
1.98198	0.17147	0.16853			2.14715	0.27712	0.32216			1.98198	0.45211	0.46784
1.98438	0.17147	0.16853			2.14975	0.27712	0.32216			1.98438	0.45211	0.46784
1.98679	0.17147	0.16853			2.15235	0.27712	0.32216			1.98679	0.45211	0.46784
1.98919	0.17147	0.16853			2.15495	0.27712	0.32216			1.98919	0.45211	0.46784
1.99159	0.17147	0.16853			2.15756	0.27712	0.32216			1.99159	0.45211	0.46784
1.99399	0.17147	0.16853			2.16016	0.27712	0.32216			1.99399	0.45211	0.46784
1.9964	0.17147	0.16853			2.16276	0.27712	0.32216			1.9964	0.45211	0.46784
1.9988	0.17147	0.16853			2.16537	0.27712	0.32216			1.9988	0.45211	0.46784
2.0012	0.17147	0.16853			2.16797	0.27712	0.32216			2.0012	0.45211	0.46784
2.0036	0.17147	0.16853			2.17057	0.27712	0.32216			2.0036	0.45211	0.46784
2.00601	0.17147	0.16853			2.17317	0.27712	0.32216			2.00601	0.45211	0.46784
2.00841	0.17147	0.16853			2.17578	0.27712	0.32216			2.00841	0.45211	0.46784
2.01081	0.17147	0.16853			2.17838	0.27712	0.32216			2.01081	0.45211	0.46784
2.01321	0.17147	0.16853			2.18098	0.27712	0.32216			2.01321	0.45211	0.46784
2.01562	0.17147	0.16853			2.18358	0.27712	0.32216			2.01562	0.45211	0.46784
2.01802	0.17147	0.16853			2.18619	0.27712	0.32216			2.01802	0.45211	0.46784
2.02042	0.17147	0.16853			2.18879	0.27712	0.32216			2.02042	0.45211	0.46784
2.02282	0.17147	0.16853			2.19139	0.27712	0.32216			2.02282	0.45211	0.46784
2.02523	0.17147	0.16853			2.19399	0.27712	0.32216			2.02523	0.45211	0.46784
2.02763	0.17147	0.16853			2.1966	0.27712	0.32216			2.02763	0.45211	0.46784
2.03003	0.17147	0.16853			2.1992	0.27712	0.32216			2.03003	0.45211	0.46784
2.03243	0.17147	0.16853			2.2018	0.27712	0.32216			2.03243	0.45211	0.46784
2.03483	0.17147	0.16853			2.2044	0.27712	0.32216			2.03483	0.45211	0.46784
2.03724	0.17147	0.16853			2.20701	0.27712	0.32216			2.03724	0.45211	0.46784
2.03964	0.17147	0.16853			2.20961	0.27712	0.32216			2.03964	0.45211	0.46784
2.04204	0.17147	0.16853			2.21221	0.27712	0.32216			2.04204	0.45211	0.46784
2.04444	0.17147	0.16853			2.21481	0.27712	0.32216			2.04444	0.45211	0.46784
2.04685	0.17147	0.16853			2.21742	0.27712	0.32216			2.04685	0.45211	0.46784
2.04925	0.17147	0.16853			2.22002	0.27712	0.32216			2.04925	0.45211	0.46784
2.05165	0.17147	0.16853			2.22262	0.27712	0.32216			2.05165	0.45211	0.46784
2.05405	0.17147	0.16853			2.22523	0.27712	0.32216			2.05405	0.45211	0.46784
2.05646	0.17147	0.16853			2.22783	0.27712	0.32216			2.05646	0.45211	0.46784
2.05886	0.17147	0.16853			2.23043	0.27712	0.32216			2.05886	0.45211	0.46784
2.06126	0.17147	0.16853			2.23303	0.27712	0.32216			2.06126	0.45211	0.46784
2.06366	0.17147	0.16853			2.23564	0.27712	0.32216			2.06366	0.45211	0.46784
2.06607	0.17147	0.16853			2.23824	0.27712	0.32216			2.06607	0.45211	0.46784
2.06847	0.17147	0.16853			2.24084	0.27712	0.32216			2.06847	0.45211	0.46784
2.07087	0.17147	0.16853			2.24344	0.27712	0.32216			2.07087	0.45211	0.46784
2.07327	0.17147	0.16853			2.24605	0.27712	0.32216			2.07327	0.45211	0.46784
2.07568	0.17147	0.16853			2.24865	0.27712	0.32216			2.07568	0.45211	0.46784
2.07808	0.17147	0.16853			2.25125	0.27712	0.32216			2.07808	0.45211	0.46784
2.08048	0.17147	0.16853			2.25385	0.27712	0.32216			2.08048	0.45211	0.46784
2.08288	0.17147	0.16853			2.25646	0.27712	0.32216			2.08288	0.45211	0.46784
2.08529	0.17147	0.16853			2.25906	0.27712	0.32216			2.08529	0.45211	0.46784
2.08769	0.17147	0.16853			2.26166	0.27712	0.32216			2.08769	0.45211	0.46784
2.09009	0.17147	0.16853			2.26426	0.27712	0.32216			2.09009	0.45211	0.46784
2.09249	0.17147	0.16853			2.26687	0.27712	0.32216			2.09249	0.45211	0.46784
2.09489	0.17147	0.16853			2.26947	0.27712	0.32216			2.09489	0.45211	0.46784
2.0973	0.17147	0.16853			2.27207	0.27712	0.32216			2.0973	0.45211	0.46784
2.0997	0.17147	0.16853			2.27467	0.27712	0.32216			2.0997	0.45211	0.46784
2.1021	0.17147	0.16853			2.27728	0.27712	0.32216			2.1021	0.45211	0.46784
2.1045	0.17147	0.16853			2.27988	0.27712	0.32216			2.1045	0.45211	0.46784
2.10691	0.17147	0.16853			2.28248	0.27712	0.32216			2.10691	0.45211	0.46784
2.10931	0.17147	0.16853			2.28508	0.27712	0.32216			2.10931	0.45211	0.46784
2.11171	0.17147	0.16853			2.28769	0.27712	0.32216			2.11171	0.45211	0.46784
2.11411	0.17147	0.16853			2.29029	0.27712	0.32216			2.11411	0.45211	0.46784
2.11652	0.17147	0.16853			2.29289	0.27712	0.32216			2.11652	0.45211	0.46784
2.11892	0.17147	0.16853			2.2955	0.27712	0.32216			2.11892	0.45211	0.46784
2.12132	0.17147	0.16853			2.2981	0.27712	0.32216			2.12132	0.45211	0.46784
2.12372	0.17147	0.16853			2.3007	0.27712	0.32216			2.12372	0.45211	0.46784
2.12613	0.17147	0.16853			2.3033	0.27712	0.32216			2.12613	0.45211	0.46784
2.12853	0.17147	0.16853			2.30591	0.27712	0.32216			2.12853	0.45211	0.46784
2.13093	0.17147	0.16853			2.30851	0.27712	0.32216			2.13093	0.45211	0.46784
2.13333	0.17147	0.16853			2.31111	0.27712	0.32216			2.13333	0.45211	0.46784
2.13574	0.17147	0.16853			2.31371	0.27712	0.32216			2.13574	0.45211	0.46784
2.13814	0.17147	0.16853			2.31632	0.27712	0.32216			2.13814	0.45211	0.46784
2.14054	0.17147	0.16853			2.31892	0.27712	0.32216			2.14054	0.45211	0.46784
2.14294	0.17147	0.16853			2.32152	0.27712	0.32216			2.14294	0.45211	0.46784
2.14535	0.17147	0.16853			2.32412	0.27712	0.32216			2.14535	0.45211	0.46784
2.14775	0.17147	0.16853			2.32673	0.27712	0.32216			2.14775	0.45211	0.46784
2.15015	0.17147	0.16853			2.32933	0.27712	0.32216			2.15015	0.45211	0.46784
2.15255	0.17147	0.16853			2.33193	0.27712	0.32216			2.15255	0.45211	0.46784
2.15496	0.17147	0.16853			2.33453	0.27712	0.32216			2.15496	0.45211	0.46784
2.15736	0.17147	0.16853			2.33714	0.27712	0.32216			2.15736	0.45211	0.46784
2.15976	0.17147	0.16853			2.33974	0.27712	0.32216			2.15976	0.45211	0.46784
2.16216	0.17147	0.16853			2.34234	0.27712	0.32216			2.16216	0.45211	0.46784
2.16456	0.17147	0.16853			2.34494	0.27712	0.32216			2.16456	0.45211	0.46784
2.16697	0.17147	0.16853			2.34755	0.27712	0.32216			2.16697	0.45211	0.46784
2.16937	0.17147	0.16853			2.35015	0.27712	0.32216			2.16937	0.45211	0.46784
2.17177	0.17147	0.16853			2.35275	0.27712	0.32216			2.17177	0.45211	0.46784
2.17417	0.17147	0.16853			2.35536	0.27712	0.32216			2.17417	0.45211	0.46784
2.17658	0.17147	0.16853			2.35796	0.27712	0.32216			2.17658	0.45211	0.46784
2.17898	0.17147	0.16853			2.36056	0.27712	0.32216			2.17898	0.45211	0.46784
2.18138	0.17147	0.16853			2.36316	0.27712	0.32216			2.18138	0.45211	0.46784
2.18378	0.17147	0.16853			2.36577	0.27712	0.32216			2.18378	0.45211	0.46784
2.18619	0.17147	0.16853			2.36837	0.27712	0.32216			2.18619	0.45211	0.46784
2.18859	0.17147	0.16853			2.37097	0.27712	0.32216			2.18859	0.45211	0.46784
2.19099	0.17147	0.16853			2.37357	0.27712	0.32216			2.19099	0.45211	0.46784
2.19339	0.17147	0.16853			2.37618	0.27712	0.32216			2.19339	0.45211	0.46784
2.1958	0.17147	0.16853			2.37878	0.27712	0.32216			2.1958	0.45211	0.46784
2.1982	0.17147	0.16853			2.38138	0.27712	0.32216			2.1982	0.45211	0.46784
2.2006	0.17147	0.16853			2.38398	0.27712	0.32216			2.2006	0.45211	0.46784
2.203	0.17147	0.16853			2.38659	0.27712	0.32216			2.203	0.45211	0.46784
2.20541	0.17147	0.16853			2.38919	0.27712	0.32216			2.20541	0.45211	0.46784
2.20781	0.17147	0.16853			2.39179	0.27712	0.32216			2.20781	0.45211	0.46784
2.21021	0.17147	0.16853			2.39439	0.27712	0.32216			2.21021	0.45211	0.46784
2.21261	0.17147	0.16853			2.397	0.27712	0.32216			2.21261	0.45211	0.46784
2.21502	0.17147	0.16853			2.3996	0.27712	0.32216			2.21502	0.45211	0.46784
2.21742	0.17147	0.16853			2.4022	0.27712	0.32216			2.21742	0.45211	0.46784
2.21982	0.17147	0.16853			2.4048	0.27712	0.32216			2.21982	0.45211	0.46784
2.22222	0.17147	0.16853			2.40741	0.27712	0.32216			2.22222	0.45211	0.46784
2.22462	0.17147	0.16853			2.41001	0.27712	0.32216			2.22462	0.45211	0.46784
2.22703	0.17147	0.16853			2.41261	0.27712	0.32216			2.22703	0.45211	0.46784
2.22943	0.17147	0.16853			2.41522	0.27712	0.32216			2.22943	0.45211	0.46784
2.23183	0.17147	0.16853			2.41782	0.27712	0.32216			2.23183	0.45211	0.46784
2.23423	0.17147	0.16853			2.42042	0.27712	0.32216			2.23423	0.45211	0.46784
2.23664	0.17147	0.16853			2.42302	0.27712	0.32216			2.23664	0.45211	0.46784
2.23904	0.17147	0.16853			2.42563	0.27712	0.32216			2.23904	0.45211	0.46784
2.24144	0.17147	0.16853			2.42823	0.27712	0.32216			2.24144	0.45211	0.46784
2.24384	0.17147	0.16853			2.43083	0.27712	0.32216			2.24384	0.45211	0.46784
2.24625	0.17147	0.16853			2.43343	0.27712	0.32216			2.24625	0.45211	0.46784
2.24865	0.17147	0.16853			2.43604	0.27712	0.32216			2.24865	0.45211	0.46784
2.25105	0.17147	0.16853			2.43864	0.27712	0.32216			2.25105	0.45211	0.46784
2.25345	0.17147	0.16853			2.44124	0.27712	0.32216			2.25345	0.45211	0.46784
2.25586	0.17147	0.16853			2.44384	0.27712	0.32216			2.25586	0.45211	0.46784
2.25826	0.17147	0.16853			2.44645	0.27712	0.32216			2.25826	0.45211	0.46784
2.26066	0.17147	0.16853			2.44905	0.27712	0.32216			2.26066	0.45211	0.46784
2.26306	0.17147	0.16853			2.45165	0.27712	0.32216			2.26306	0.45211	0.46784
2.26547	0.17147	0.16853			2.45425	0.27712	0.32216			2.26547	0.45211	0.46784
2.26787	0.17147	0.16853			2.45686	0.27712	0.32216			2.26787	0.45211	0.46784
2.27027	0.17147	0.16853								2.27027	0.45211	0.46784
2.27267	0.17147	0.16853								2.27267	0.45211	0.46784
2.27508	0.17147	0.16853								2.27508	0.45211	0.46784
2.27748	0.17147	0.16853								2.27748	0.45211	0.46784
2.27988	0.17147	0.16853								2.27988	0.45211	0.46784
2.28228	0.17147	0.16853								2.28228	0.45211	0.46784
2.28468	0.17147	0.16853								2.28468	0.45211	0.46784
2.28709	0.17147	0.16853								2.28709	0.45211	0.46784
2.28949	0.17147	0.16853								2.28949	0.45211	0.46784
2.29189	0.17147	0.16853								2.29189	0.45211	0.46784
2.29429	0.17147	0.16853								2.29429	0.45211	0.46784
2.2967	0.17147	0.16853								2.2967	0.45211	0.46784
2.2991	0.17147	0.16853								2.2991	0.45211	0.46784
2.3015	0.17147	0.16853								2.3015	0.45211	0.46784
2.3039	0.17147	0.16853								2.3039	0.45211	0.46784
2.30631	0.17147	0.16853								2.30631	0.45211	0.46784
2.30871	0.17147	0.16853								2.30871	0.45211	0.46784
2.31111	0.17147	0.16853								2.31111	0.45211	0.46784
2.31351	0.17147	0.16853								2.31351	0.45211	0.46784
2.31592	0.17147	0.16853								2.31592	0.45211	0.46784
2.31832	0.17147	0.16853								2.31832	0.45211	0.46784
2.32072	0.17147	0.16853								2.32072	0.45211	0.46784
2.32312	0.17147	0.16853								2.32312	0.45211	0.46784
2.32553	0.17147	0.16853								2.32553	0.45211	0.46784
2.32793	0.17147	0.16853								2.32793	0.45211	0.46784
2.33033	0.17147	0.16853								2.33033	0.45211	0.46784
2.33273	0.17147	0.16853								2.33273	0.45211	0.46784
2.33514	0.17147	0.16853								2.33514	0.45211	0.46784
2.33754	0.17147	0.16853								2.33754	0.45211	0.46784
2.33994	0.17147	0.16853								2.33994	0.45211	0.46784
2.34234	0.17147	0.16853								2.34234	0.45211	0.46784
2.34474	0.17147	0.16853								2.34474	0.45211	0.46784
2.34715	0.17147	0.16853								2.34715	0.45211	0.46784
2.34955	0.17147	0.16853								2.34955	0.45211	0.46784
2.35195	0.17147	0.16853								2.35195	0.45211	0.46784
2.35435	0.17147	0.16853								2.35435	0.45211	0.46784
2.35676	0.17147	0.16853								2.35676	0.45211	0.46784
2.35916	0.17147	0.16853								2.35916	0.45211	0.46784
2.36156	0.17147	0.16853								2.36156	0.45211	0.46784
2.36396	0.17147	0.16853								2.36396	0.45211	0.46784
2.36637	0.17147	0.16853								2.36637	0.45211	0.46784
2.36877	0.17147	0.16853								2.36877	0.45211	0.46784
2.37117	0.17147	0.16853								2.37117	0.45211	0.46784
2.37357	0.17147	0.16853								2.37357	0.45211	0.46784
2.37598	0.17147	0.16853								2.37598	0.45211	0.46784
2.37838	0.17147	0.16853								2.37838	0.45211	0.46784
2.38078	0.17147	0.16853								2.38078	0.45211	0.46784
2.38318	0.17147	0.16853								2.38318	0.45211	0.46784
2.38559	0.17147	0.16853								2.38559	0.45211	0.46784
2.38799	0.17147	0.16853								2.38799	0.45211	0.46784
2.39039	0.17147	0.16853								2.39039	0.45211	0.46784
2.39279	0.17147	0.16853								2.39279	0.45211	0.46784
2.3952	0.17147	0.16853								2.3952	0.45211	0.46784
2.3976	0.17147	0.16853								2.3976	0.45211	0.46784
2.4	0.17147	0.16853								2.4	0.45211	0.46784

## Sheet: Suppl Figure 2
Supplementary Figure 2a									Supplementary Figure 2b
	100 nm Bead								23 nm Bead
	X (raw data)	Y (raw data)	Photon Counts		X (microns)	Y (microns)	Photon Counts		Distance (microns)	Gray Value
	0	0	4		0	0	4		0	573.522
	1	0	2		30	0	2		0.03	566
	2	0	2		60	0	2		0.06	558.791
	3	0	1		90	0	1		0.09	554.925
	4	0	1		120	0	1		0.12	549.657
	5	0	2		150	0	2		0.15	552.194
	6	0	1		180	0	1		0.18	542.015
	7	0	1		210	0	1		0.21	538.612
	8	0	2		240	0	2		0.24	535.254
	9	0	6		270	0	6		0.27	535.642
	10	0	1		300	0	1		0.3	537.328
	11	0	1		330	0	1		0.33	537.015
	12	0	5		360	0	5		0.36	537.91
	13	0	1		390	0	1		0.39	534.97
	14	0	4		420	0	4		0.42	541.597
	15	0	5		450	0	5		0.45	538.254
	16	0	1		480	0	1		0.48	533.119
	17	0	4		510	0	4		0.51	536.119
	18	0	1		540	0	1		0.54	540.388
	19	0	5		570	0	5		0.57	540.358
	20	0	6		600	0	6		0.6	543.493
	21	0	0		630	0	0		0.63	546.209
	22	0	2		660	0	2		0.66001	553.164
	23	0	3		690	0	3		0.69001	552.896
	24	0	2		720	0	2		0.72001	567.388
	25	0	6		750	0	6		0.75001	572.358
	26	0	4		780	0	4		0.78001	583.582
	27	0	2		810	0	2		0.81001	595.493
	28	0	3		840	0	3		0.84001	603.418
	29	0	3		870	0	3		0.87001	616.06
	30	0	0		900	0	0		0.90001	621.612
	31	0	1		930	0	1		0.93001	625.104
	32	0	8		960	0	8		0.96001	626.149
	33	0	5		990	0	5		0.99001	625.06
	34	0	3		1020	0	3		1.02001	612.806
	35	0	4		1050	0	4		1.05001	608.433
	36	0	2		1080	0	2		1.08001	596.955
	37	0	3		1110	0	3		1.11001	585.194
	38	0	4		1140	0	4		1.14001	573.761
	39	0	2		1170	0	2		1.17001	561.045
	40	0	0		1200	0	0		1.20001	559.582
	41	0	1		1230	0	1		1.23001	544.851
	42	0	2		1260	0	2		1.26001	542.09
	43	0	3		1290	0	3		1.29001	538.284
	44	0	2		1320	0	2		1.32001	532.403
	45	0	2		1350	0	2		1.35001	534.119
	46	0	4		1380	0	4		1.38001	532.284
	47	0	2		1410	0	2		1.41001	530.657
	48	0	2		1440	0	2		1.44001	529.94
	49	0	3		1470	0	3		1.47001	527.09
	50	0	7		1500	0	7		1.50001	522.687
	51	0	5		1530	0	5		1.53001	528.716
	52	0	3		1560	0	3		1.56001	523.642
	53	0	3		1590	0	3		1.59001	528.075
	54	0	7		1620	0	7		1.62001	528
	55	0	3		1650	0	3		1.65001	528.164
	56	0	5		1680	0	5		1.68001	530.836
	57	0	1		1710	0	1		1.71001	527.418
	58	0	7		1740	0	7		1.74001	533.075
	59	0	2		1770	0	2		1.77001	532.493
	60	0	3		1800	0	3		1.80001	530.075
	61	0	0		1830	0	0		1.83001	542.119
	62	0	5		1860	0	5		1.86001	535.418
	63	0	4		1890	0	4		1.89001	533.851
	64	0	5		1920	0	5		1.92001	546.731
	65	0	2		1950	0	2		1.95001	545.134
	66	0	1		1980	0	1		1.98002	543.955
	0	1	1		0	30	1
	1	1	0		30	30	0
	2	1	1		60	30	1
	3	1	2		90	30	2
	4	1	2		120	30	2
	5	1	0		150	30	0
	6	1	0		180	30	0
	7	1	5		210	30	5
	8	1	1		240	30	1
	9	1	2		270	30	2
	10	1	4		300	30	4
	11	1	1		330	30	1
	12	1	5		360	30	5
	13	1	2		390	30	2
	14	1	0		420	30	0
	15	1	6		450	30	6
	16	1	0		480	30	0
	17	1	3		510	30	3
	18	1	2		540	30	2
	19	1	1		570	30	1
	20	1	1		600	30	1
	21	1	2		630	30	2
	22	1	0		660	30	0
	23	1	2		690	30	2
	24	1	1		720	30	1
	25	1	1		750	30	1
	26	1	7		780	30	7
	27	1	3		810	30	3
	28	1	3		840	30	3
	29	1	7		870	30	7
	30	1	3		900	30	3
	31	1	3		930	30	3
	32	1	3		960	30	3
	33	1	3		990	30	3
	34	1	2		1020	30	2
	35	1	2		1050	30	2
	36	1	0		1080	30	0
	37	1	4		1110	30	4
	38	1	3		1140	30	3
	39	1	3		1170	30	3
	40	1	3		1200	30	3
	41	1	0		1230	30	0
	42	1	1		1260	30	1
	43	1	5		1290	30	5
	44	1	2		1320	30	2
	45	1	4		1350	30	4
	46	1	1		1380	30	1
	47	1	2		1410	30	2
	48	1	0		1440	30	0
	49	1	1		1470	30	1
	50	1	5		1500	30	5
	51	1	1		1530	30	1
	52	1	2		1560	30	2
	53	1	5		1590	30	5
	54	1	3		1620	30	3
	55	1	2		1650	30	2
	56	1	2		1680	30	2
	57	1	6		1710	30	6
	58	1	1		1740	30	1
	59	1	4		1770	30	4
	60	1	2		1800	30	2
	61	1	4		1830	30	4
	62	1	4		1860	30	4
	63	1	2		1890	30	2
	64	1	2		1920	30	2
	65	1	0		1950	30	0
	66	1	3		1980	30	3
	0	2	3		0	60	3
	1	2	2		30	60	2
	2	2	2		60	60	2
	3	2	3		90	60	3
	4	2	3		120	60	3
	5	2	2		150	60	2
	6	2	3		180	60	3
	7	2	1		210	60	1
	8	2	4		240	60	4
	9	2	4		270	60	4
	10	2	1		300	60	1
	11	2	3		330	60	3
	12	2	1		360	60	1
	13	2	1		390	60	1
	14	2	3		420	60	3
	15	2	1		450	60	1
	16	2	3		480	60	3
	17	2	3		510	60	3
	18	2	1		540	60	1
	19	2	2		570	60	2
	20	2	2		600	60	2
	21	2	1		630	60	1
	22	2	0		660	60	0
	23	2	1		690	60	1
	24	2	2		720	60	2
	25	2	3		750	60	3
	26	2	1		780	60	1
	27	2	2		810	60	2
	28	2	2		840	60	2
	29	2	4		870	60	4
	30	2	3		900	60	3
	31	2	4		930	60	4
	32	2	4		960	60	4
	33	2	2		990	60	2
	34	2	2		1020	60	2
	35	2	4		1050	60	4
	36	2	2		1080	60	2
	37	2	2		1110	60	2
	38	2	3		1140	60	3
	39	2	1		1170	60	1
	40	2	5		1200	60	5
	41	2	4		1230	60	4
	42	2	2		1260	60	2
	43	2	2		1290	60	2
	44	2	1		1320	60	1
	45	2	5		1350	60	5
	46	2	4		1380	60	4
	47	2	3		1410	60	3
	48	2	3		1440	60	3
	49	2	0		1470	60	0
	50	2	1		1500	60	1
	51	2	4		1530	60	4
	52	2	3		1560	60	3
	53	2	1		1590	60	1
	54	2	1		1620	60	1
	55	2	3		1650	60	3
	56	2	2		1680	60	2
	57	2	6		1710	60	6
	58	2	2		1740	60	2
	59	2	3		1770	60	3
	60	2	6		1800	60	6
	61	2	1		1830	60	1
	62	2	3		1860	60	3
	63	2	4		1890	60	4
	64	2	3		1920	60	3
	65	2	4		1950	60	4
	66	2	3		1980	60	3
	0	3	1		0	90	1
	1	3	3		30	90	3
	2	3	3		60	90	3
	3	3	5		90	90	5
	4	3	4		120	90	4
	5	3	4		150	90	4
	6	3	5		180	90	5
	7	3	2		210	90	2
	8	3	3		240	90	3
	9	3	3		270	90	3
	10	3	2		300	90	2
	11	3	5		330	90	5
	12	3	5		360	90	5
	13	3	3		390	90	3
	14	3	5		420	90	5
	15	3	3		450	90	3
	16	3	2		480	90	2
	17	3	7		510	90	7
	18	3	2		540	90	2
	19	3	2		570	90	2
	20	3	0		600	90	0
	21	3	1		630	90	1
	22	3	3		660	90	3
	23	3	0		690	90	0
	24	3	2		720	90	2
	25	3	6		750	90	6
	26	3	3		780	90	3
	27	3	1		810	90	1
	28	3	3		840	90	3
	29	3	5		870	90	5
	30	3	2		900	90	2
	31	3	1		930	90	1
	32	3	0		960	90	0
	33	3	2		990	90	2
	34	3	4		1020	90	4
	35	3	4		1050	90	4
	36	3	4		1080	90	4
	37	3	0		1110	90	0
	38	3	3		1140	90	3
	39	3	5		1170	90	5
	40	3	2		1200	90	2
	41	3	3		1230	90	3
	42	3	2		1260	90	2
	43	3	2		1290	90	2
	44	3	5		1320	90	5
	45	3	0		1350	90	0
	46	3	1		1380	90	1
	47	3	3		1410	90	3
	48	3	3		1440	90	3
	49	3	1		1470	90	1
	50	3	0		1500	90	0
	51	3	2		1530	90	2
	52	3	2		1560	90	2
	53	3	3		1590	90	3
	54	3	2		1620	90	2
	55	3	5		1650	90	5
	56	3	3		1680	90	3
	57	3	4		1710	90	4
	58	3	4		1740	90	4
	59	3	2		1770	90	2
	60	3	5		1800	90	5
	61	3	2		1830	90	2
	62	3	3		1860	90	3
	63	3	3		1890	90	3
	64	3	7		1920	90	7
	65	3	1		1950	90	1
	66	3	3		1980	90	3
	0	4	0		0	120	0
	1	4	4		30	120	4
	2	4	3		60	120	3
	3	4	4		90	120	4
	4	4	1		120	120	1
	5	4	5		150	120	5
	6	4	2		180	120	2
	7	4	1		210	120	1
	8	4	4		240	120	4
	9	4	4		270	120	4
	10	4	3		300	120	3
	11	4	5		330	120	5
	12	4	5		360	120	5
	13	4	6		390	120	6
	14	4	4		420	120	4
	15	4	3		450	120	3
	16	4	4		480	120	4
	17	4	3		510	120	3
	18	4	2		540	120	2
	19	4	2		570	120	2
	20	4	6		600	120	6
	21	4	2		630	120	2
	22	4	1		660	120	1
	23	4	1		690	120	1
	24	4	2		720	120	2
	25	4	3		750	120	3
	26	4	5		780	120	5
	27	4	2		810	120	2
	28	4	4		840	120	4
	29	4	2		870	120	2
	30	4	5		900	120	5
	31	4	4		930	120	4
	32	4	4		960	120	4
	33	4	2		990	120	2
	34	4	3		1020	120	3
	35	4	4		1050	120	4
	36	4	4		1080	120	4
	37	4	1		1110	120	1
	38	4	0		1140	120	0
	39	4	4		1170	120	4
	40	4	3		1200	120	3
	41	4	3		1230	120	3
	42	4	2		1260	120	2
	43	4	6		1290	120	6
	44	4	1		1320	120	1
	45	4	1		1350	120	1
	46	4	6		1380	120	6
	47	4	1		1410	120	1
	48	4	1		1440	120	1
	49	4	5		1470	120	5
	50	4	7		1500	120	7
	51	4	2		1530	120	2
	52	4	1		1560	120	1
	53	4	1		1590	120	1
	54	4	3		1620	120	3
	55	4	2		1650	120	2
	56	4	4		1680	120	4
	57	4	2		1710	120	2
	58	4	2		1740	120	2
	59	4	1		1770	120	1
	60	4	4		1800	120	4
	61	4	6		1830	120	6
	62	4	4		1860	120	4
	63	4	0		1890	120	0
	64	4	2		1920	120	2
	65	4	2		1950	120	2
	66	4	5		1980	120	5
	0	5	5		0	150	5
	1	5	1		30	150	1
	2	5	0		60	150	0
	3	5	1		90	150	1
	4	5	2		120	150	2
	5	5	2		150	150	2
	6	5	4		180	150	4
	7	5	2		210	150	2
	8	5	1		240	150	1
	9	5	3		270	150	3
	10	5	4		300	150	4
	11	5	4		330	150	4
	12	5	4		360	150	4
	13	5	0		390	150	0
	14	5	2		420	150	2
	15	5	1		450	150	1
	16	5	3		480	150	3
	17	5	1		510	150	1
	18	5	2		540	150	2
	19	5	2		570	150	2
	20	5	4		600	150	4
	21	5	3		630	150	3
	22	5	4		660	150	4
	23	5	3		690	150	3
	24	5	7		720	150	7
	25	5	1		750	150	1
	26	5	5		780	150	5
	27	5	6		810	150	6
	28	5	3		840	150	3
	29	5	4		870	150	4
	30	5	4		900	150	4
	31	5	6		930	150	6
	32	5	5		960	150	5
	33	5	2		990	150	2
	34	5	1		1020	150	1
	35	5	4		1050	150	4
	36	5	3		1080	150	3
	37	5	6		1110	150	6
	38	5	1		1140	150	1
	39	5	1		1170	150	1
	40	5	5		1200	150	5
	41	5	7		1230	150	7
	42	5	1		1260	150	1
	43	5	4		1290	150	4
	44	5	5		1320	150	5
	45	5	6		1350	150	6
	46	5	1		1380	150	1
	47	5	1		1410	150	1
	48	5	4		1440	150	4
	49	5	6		1470	150	6
	50	5	4		1500	150	4
	51	5	1		1530	150	1
	52	5	1		1560	150	1
	53	5	2		1590	150	2
	54	5	2		1620	150	2
	55	5	2		1650	150	2
	56	5	3		1680	150	3
	57	5	2		1710	150	2
	58	5	5		1740	150	5
	59	5	5		1770	150	5
	60	5	5		1800	150	5
	61	5	2		1830	150	2
	62	5	3		1860	150	3
	63	5	0		1890	150	0
	64	5	3		1920	150	3
	65	5	3		1950	150	3
	66	5	4		1980	150	4
	0	6	2		0	180	2
	1	6	2		30	180	2
	2	6	1		60	180	1
	3	6	3		90	180	3
	4	6	4		120	180	4
	5	6	2		150	180	2
	6	6	4		180	180	4
	7	6	2		210	180	2
	8	6	2		240	180	2
	9	6	2		270	180	2
	10	6	3		300	180	3
	11	6	3		330	180	3
	12	6	1		360	180	1
	13	6	4		390	180	4
	14	6	2		420	180	2
	15	6	4		450	180	4
	16	6	2		480	180	2
	17	6	5		510	180	5
	18	6	3		540	180	3
	19	6	1		570	180	1
	20	6	0		600	180	0
	21	6	6		630	180	6
	22	6	0		660	180	0
	23	6	2		690	180	2
	24	6	2		720	180	2
	25	6	3		750	180	3
	26	6	6		780	180	6
	27	6	3		810	180	3
	28	6	3		840	180	3
	29	6	3		870	180	3
	30	6	2		900	180	2
	31	6	1		930	180	1
	32	6	3		960	180	3
	33	6	3		990	180	3
	34	6	0		1020	180	0
	35	6	3		1050	180	3
	36	6	2		1080	180	2
	37	6	3		1110	180	3
	38	6	4		1140	180	4
	39	6	2		1170	180	2
	40	6	3		1200	180	3
	41	6	1		1230	180	1
	42	6	0		1260	180	0
	43	6	5		1290	180	5
	44	6	2		1320	180	2
	45	6	3		1350	180	3
	46	6	1		1380	180	1
	47	6	3		1410	180	3
	48	6	1		1440	180	1
	49	6	2		1470	180	2
	50	6	6		1500	180	6
	51	6	3		1530	180	3
	52	6	5		1560	180	5
	53	6	3		1590	180	3
	54	6	6		1620	180	6
	55	6	2		1650	180	2
	56	6	2		1680	180	2
	57	6	5		1710	180	5
	58	6	2		1740	180	2
	59	6	4		1770	180	4
	60	6	3		1800	180	3
	61	6	3		1830	180	3
	62	6	4		1860	180	4
	63	6	2		1890	180	2
	64	6	5		1920	180	5
	65	6	4		1950	180	4
	66	6	1		1980	180	1
	0	7	1		0	210	1
	1	7	5		30	210	5
	2	7	4		60	210	4
	3	7	4		90	210	4
	4	7	3		120	210	3
	5	7	3		150	210	3
	6	7	4		180	210	4
	7	7	2		210	210	2
	8	7	2		240	210	2
	9	7	0		270	210	0
	10	7	2		300	210	2
	11	7	2		330	210	2
	12	7	3		360	210	3
	13	7	3		390	210	3
	14	7	1		420	210	1
	15	7	3		450	210	3
	16	7	3		480	210	3
	17	7	2		510	210	2
	18	7	0		540	210	0
	19	7	4		570	210	4
	20	7	3		600	210	3
	21	7	2		630	210	2
	22	7	2		660	210	2
	23	7	1		690	210	1
	24	7	2		720	210	2
	25	7	6		750	210	6
	26	7	4		780	210	4
	27	7	6		810	210	6
	28	7	2		840	210	2
	29	7	4		870	210	4
	30	7	5		900	210	5
	31	7	4		930	210	4
	32	7	2		960	210	2
	33	7	2		990	210	2
	34	7	3		1020	210	3
	35	7	6		1050	210	6
	36	7	6		1080	210	6
	37	7	4		1110	210	4
	38	7	6		1140	210	6
	39	7	3		1170	210	3
	40	7	4		1200	210	4
	41	7	2		1230	210	2
	42	7	3		1260	210	3
	43	7	2		1290	210	2
	44	7	4		1320	210	4
	45	7	1		1350	210	1
	46	7	4		1380	210	4
	47	7	1		1410	210	1
	48	7	1		1440	210	1
	49	7	4		1470	210	4
	50	7	3		1500	210	3
	51	7	0		1530	210	0
	52	7	3		1560	210	3
	53	7	5		1590	210	5
	54	7	3		1620	210	3
	55	7	3		1650	210	3
	56	7	4		1680	210	4
	57	7	1		1710	210	1
	58	7	4		1740	210	4
	59	7	0		1770	210	0
	60	7	4		1800	210	4
	61	7	3		1830	210	3
	62	7	3		1860	210	3
	63	7	4		1890	210	4
	64	7	5		1920	210	5
	65	7	2		1950	210	2
	66	7	1		1980	210	1
	0	8	4		0	240	4
	1	8	2		30	240	2
	2	8	2		60	240	2
	3	8	4		90	240	4
	4	8	3		120	240	3
	5	8	4		150	240	4
	6	8	4		180	240	4
	7	8	7		210	240	7
	8	8	2		240	240	2
	9	8	1		270	240	1
	10	8	4		300	240	4
	11	8	4		330	240	4
	12	8	3		360	240	3
	13	8	2		390	240	2
	14	8	4		420	240	4
	15	8	1		450	240	1
	16	8	3		480	240	3
	17	8	3		510	240	3
	18	8	3		540	240	3
	19	8	1		570	240	1
	20	8	2		600	240	2
	21	8	3		630	240	3
	22	8	4		660	240	4
	23	8	3		690	240	3
	24	8	5		720	240	5
	25	8	3		750	240	3
	26	8	4		780	240	4
	27	8	6		810	240	6
	28	8	3		840	240	3
	29	8	5		870	240	5
	30	8	3		900	240	3
	31	8	1		930	240	1
	32	8	4		960	240	4
	33	8	6		990	240	6
	34	8	2		1020	240	2
	35	8	6		1050	240	6
	36	8	4		1080	240	4
	37	8	2		1110	240	2
	38	8	4		1140	240	4
	39	8	5		1170	240	5
	40	8	1		1200	240	1
	41	8	3		1230	240	3
	42	8	4		1260	240	4
	43	8	2		1290	240	2
	44	8	3		1320	240	3
	45	8	1		1350	240	1
	46	8	0		1380	240	0
	47	8	2		1410	240	2
	48	8	2		1440	240	2
	49	8	2		1470	240	2
	50	8	6		1500	240	6
	51	8	2		1530	240	2
	52	8	3		1560	240	3
	53	8	6		1590	240	6
	54	8	3		1620	240	3
	55	8	4		1650	240	4
	56	8	1		1680	240	1
	57	8	4		1710	240	4
	58	8	3		1740	240	3
	59	8	0		1770	240	0
	60	8	4		1800	240	4
	61	8	3		1830	240	3
	62	8	1		1860	240	1
	63	8	2		1890	240	2
	64	8	3		1920	240	3
	65	8	2		1950	240	2
	66	8	1		1980	240	1
	0	9	1		0	270	1
	1	9	0		30	270	0
	2	9	2		60	270	2
	3	9	5		90	270	5
	4	9	4		120	270	4
	5	9	4		150	270	4
	6	9	3		180	270	3
	7	9	4		210	270	4
	8	9	5		240	270	5
	9	9	2		270	270	2
	10	9	0		300	270	0
	11	9	4		330	270	4
	12	9	1		360	270	1
	13	9	2		390	270	2
	14	9	1		420	270	1
	15	9	2		450	270	2
	16	9	3		480	270	3
	17	9	3		510	270	3
	18	9	4		540	270	4
	19	9	2		570	270	2
	20	9	2		600	270	2
	21	9	4		630	270	4
	22	9	2		660	270	2
	23	9	3		690	270	3
	24	9	5		720	270	5
	25	9	1		750	270	1
	26	9	4		780	270	4
	27	9	13		810	270	13
	28	9	5		840	270	5
	29	9	2		870	270	2
	30	9	4		900	270	4
	31	9	5		930	270	5
	32	9	5		960	270	5
	33	9	2		990	270	2
	34	9	3		1020	270	3
	35	9	3		1050	270	3
	36	9	3		1080	270	3
	37	9	6		1110	270	6
	38	9	3		1140	270	3
	39	9	6		1170	270	6
	40	9	12		1200	270	12
	41	9	2		1230	270	2
	42	9	6		1260	270	6
	43	9	3		1290	270	3
	44	9	6		1320	270	6
	45	9	6		1350	270	6
	46	9	3		1380	270	3
	47	9	3		1410	270	3
	48	9	2		1440	270	2
	49	9	7		1470	270	7
	50	9	5		1500	270	5
	51	9	5		1530	270	5
	52	9	6		1560	270	6
	53	9	2		1590	270	2
	54	9	4		1620	270	4
	55	9	2		1650	270	2
	56	9	5		1680	270	5
	57	9	7		1710	270	7
	58	9	5		1740	270	5
	59	9	1		1770	270	1
	60	9	2		1800	270	2
	61	9	0		1830	270	0
	62	9	4		1860	270	4
	63	9	4		1890	270	4
	64	9	4		1920	270	4
	65	9	4		1950	270	4
	66	9	4		1980	270	4
	0	10	0		0	300	0
	1	10	4		30	300	4
	2	10	3		60	300	3
	3	10	4		90	300	4
	4	10	3		120	300	3
	5	10	5		150	300	5
	6	10	3		180	300	3
	7	10	2		210	300	2
	8	10	4		240	300	4
	9	10	3		270	300	3
	10	10	3		300	300	3
	11	10	1		330	300	1
	12	10	0		360	300	0
	13	10	2		390	300	2
	14	10	6		420	300	6
	15	10	5		450	300	5
	16	10	3		480	300	3
	17	10	1		510	300	1
	18	10	1		540	300	1
	19	10	0		570	300	0
	20	10	3		600	300	3
	21	10	1		630	300	1
	22	10	2		660	300	2
	23	10	5		690	300	5
	24	10	7		720	300	7
	25	10	6		750	300	6
	26	10	5		780	300	5
	27	10	5		810	300	5
	28	10	6		840	300	6
	29	10	3		870	300	3
	30	10	3		900	300	3
	31	10	5		930	300	5
	32	10	4		960	300	4
	33	10	2		990	300	2
	34	10	6		1020	300	6
	35	10	3		1050	300	3
	36	10	3		1080	300	3
	37	10	7		1110	300	7
	38	10	2		1140	300	2
	39	10	7		1170	300	7
	40	10	5		1200	300	5
	41	10	7		1230	300	7
	42	10	4		1260	300	4
	43	10	3		1290	300	3
	44	10	0		1320	300	0
	45	10	2		1350	300	2
	46	10	4		1380	300	4
	47	10	3		1410	300	3
	48	10	2		1440	300	2
	49	10	2		1470	300	2
	50	10	4		1500	300	4
	51	10	2		1530	300	2
	52	10	5		1560	300	5
	53	10	4		1590	300	4
	54	10	2		1620	300	2
	55	10	2		1650	300	2
	56	10	1		1680	300	1
	57	10	4		1710	300	4
	58	10	2		1740	300	2
	59	10	1		1770	300	1
	60	10	3		1800	300	3
	61	10	2		1830	300	2
	62	10	5		1860	300	5
	63	10	3		1890	300	3
	64	10	1		1920	300	1
	65	10	4		1950	300	4
	66	10	2		1980	300	2
	0	11	2		0	330	2
	1	11	2		30	330	2
	2	11	1		60	330	1
	3	11	0		90	330	0
	4	11	3		120	330	3
	5	11	1		150	330	1
	6	11	1		180	330	1
	7	11	1		210	330	1
	8	11	3		240	330	3
	9	11	2		270	330	2
	10	11	2		300	330	2
	11	11	5		330	330	5
	12	11	5		360	330	5
	13	11	3		390	330	3
	14	11	1		420	330	1
	15	11	2		450	330	2
	16	11	2		480	330	2
	17	11	3		510	330	3
	18	11	4		540	330	4
	19	11	4		570	330	4
	20	11	7		600	330	7
	21	11	2		630	330	2
	22	11	4		660	330	4
	23	11	5		690	330	5
	24	11	3		720	330	3
	25	11	4		750	330	4
	26	11	2		780	330	2
	27	11	8		810	330	8
	28	11	2		840	330	2
	29	11	3		870	330	3
	30	11	3		900	330	3
	31	11	4		930	330	4
	32	11	3		960	330	3
	33	11	6		990	330	6
	34	11	3		1020	330	3
	35	11	7		1050	330	7
	36	11	0		1080	330	0
	37	11	5		1110	330	5
	38	11	7		1140	330	7
	39	11	3		1170	330	3
	40	11	4		1200	330	4
	41	11	1		1230	330	1
	42	11	3		1260	330	3
	43	11	3		1290	330	3
	44	11	3		1320	330	3
	45	11	4		1350	330	4
	46	11	2		1380	330	2
	47	11	1		1410	330	1
	48	11	2		1440	330	2
	49	11	3		1470	330	3
	50	11	0		1500	330	0
	51	11	0		1530	330	0
	52	11	3		1560	330	3
	53	11	4		1590	330	4
	54	11	2		1620	330	2
	55	11	5		1650	330	5
	56	11	1		1680	330	1
	57	11	0		1710	330	0
	58	11	1		1740	330	1
	59	11	1		1770	330	1
	60	11	2		1800	330	2
	61	11	1		1830	330	1
	62	11	2		1860	330	2
	63	11	2		1890	330	2
	64	11	3		1920	330	3
	65	11	3		1950	330	3
	66	11	3		1980	330	3
	0	12	4		0	360	4
	1	12	1		30	360	1
	2	12	2		60	360	2
	3	12	11		90	360	11
	4	12	4		120	360	4
	5	12	3		150	360	3
	6	12	5		180	360	5
	7	12	2		210	360	2
	8	12	6		240	360	6
	9	12	1		270	360	1
	10	12	3		300	360	3
	11	12	2		330	360	2
	12	12	2		360	360	2
	13	12	1		390	360	1
	14	12	1		420	360	1
	15	12	4		450	360	4
	16	12	4		480	360	4
	17	12	2		510	360	2
	18	12	4		540	360	4
	19	12	6		570	360	6
	20	12	4		600	360	4
	21	12	3		630	360	3
	22	12	7		660	360	7
	23	12	2		690	360	2
	24	12	4		720	360	4
	25	12	4		750	360	4
	26	12	1		780	360	1
	27	12	6		810	360	6
	28	12	6		840	360	6
	29	12	3		870	360	3
	30	12	3		900	360	3
	31	12	8		930	360	8
	32	12	1		960	360	1
	33	12	3		990	360	3
	34	12	9		1020	360	9
	35	12	7		1050	360	7
	36	12	5		1080	360	5
	37	12	10		1110	360	10
	38	12	3		1140	360	3
	39	12	4		1170	360	4
	40	12	4		1200	360	4
	41	12	3		1230	360	3
	42	12	6		1260	360	6
	43	12	4		1290	360	4
	44	12	4		1320	360	4
	45	12	5		1350	360	5
	46	12	5		1380	360	5
	47	12	6		1410	360	6
	48	12	5		1440	360	5
	49	12	4		1470	360	4
	50	12	2		1500	360	2
	51	12	4		1530	360	4
	52	12	5		1560	360	5
	53	12	3		1590	360	3
	54	12	1		1620	360	1
	55	12	2		1650	360	2
	56	12	2		1680	360	2
	57	12	0		1710	360	0
	58	12	2		1740	360	2
	59	12	1		1770	360	1
	60	12	2		1800	360	2
	61	12	4		1830	360	4
	62	12	5		1860	360	5
	63	12	5		1890	360	5
	64	12	3		1920	360	3
	65	12	2		1950	360	2
	66	12	0		1980	360	0
	0	13	5		0	390	5
	1	13	6		30	390	6
	2	13	2		60	390	2
	3	13	1		90	390	1
	4	13	4		120	390	4
	5	13	2		150	390	2
	6	13	1		180	390	1
	7	13	2		210	390	2
	8	13	1		240	390	1
	9	13	1		270	390	1
	10	13	4		300	390	4
	11	13	2		330	390	2
	12	13	5		360	390	5
	13	13	2		390	390	2
	14	13	4		420	390	4
	15	13	1		450	390	1
	16	13	4		480	390	4
	17	13	4		510	390	4
	18	13	6		540	390	6
	19	13	6		570	390	6
	20	13	1		600	390	1
	21	13	6		630	390	6
	22	13	5		660	390	5
	23	13	3		690	390	3
	24	13	0		720	390	0
	25	13	2		750	390	2
	26	13	4		780	390	4
	27	13	7		810	390	7
	28	13	8		840	390	8
	29	13	2		870	390	2
	30	13	6		900	390	6
	31	13	3		930	390	3
	32	13	4		960	390	4
	33	13	1		990	390	1
	34	13	7		1020	390	7
	35	13	3		1050	390	3
	36	13	3		1080	390	3
	37	13	4		1110	390	4
	38	13	4		1140	390	4
	39	13	4		1170	390	4
	40	13	7		1200	390	7
	41	13	6		1230	390	6
	42	13	4		1260	390	4
	43	13	7		1290	390	7
	44	13	5		1320	390	5
	45	13	6		1350	390	6
	46	13	2		1380	390	2
	47	13	7		1410	390	7
	48	13	7		1440	390	7
	49	13	3		1470	390	3
	50	13	8		1500	390	8
	51	13	3		1530	390	3
	52	13	7		1560	390	7
	53	13	3		1590	390	3
	54	13	1		1620	390	1
	55	13	2		1650	390	2
	56	13	4		1680	390	4
	57	13	2		1710	390	2
	58	13	0		1740	390	0
	59	13	0		1770	390	0
	60	13	2		1800	390	2
	61	13	0		1830	390	0
	62	13	2		1860	390	2
	63	13	4		1890	390	4
	64	13	5		1920	390	5
	65	13	1		1950	390	1
	66	13	0		1980	390	0
	0	14	1		0	420	1
	1	14	5		30	420	5
	2	14	2		60	420	2
	3	14	2		90	420	2
	4	14	5		120	420	5
	5	14	6		150	420	6
	6	14	3		180	420	3
	7	14	0		210	420	0
	8	14	4		240	420	4
	9	14	5		270	420	5
	10	14	5		300	420	5
	11	14	0		330	420	0
	12	14	0		360	420	0
	13	14	3		390	420	3
	14	14	3		420	420	3
	15	14	3		450	420	3
	16	14	4		480	420	4
	17	14	4		510	420	4
	18	14	5		540	420	5
	19	14	4		570	420	4
	20	14	6		600	420	6
	21	14	5		630	420	5
	22	14	5		660	420	5
	23	14	6		690	420	6
	24	14	3		720	420	3
	25	14	2		750	420	2
	26	14	3		780	420	3
	27	14	5		810	420	5
	28	14	7		840	420	7
	29	14	4		870	420	4
	30	14	7		900	420	7
	31	14	8		930	420	8
	32	14	3		960	420	3
	33	14	10		990	420	10
	34	14	6		1020	420	6
	35	14	7		1050	420	7
	36	14	5		1080	420	5
	37	14	6		1110	420	6
	38	14	6		1140	420	6
	39	14	8		1170	420	8
	40	14	6		1200	420	6
	41	14	5		1230	420	5
	42	14	5		1260	420	5
	43	14	9		1290	420	9
	44	14	3		1320	420	3
	45	14	9		1350	420	9
	46	14	4		1380	420	4
	47	14	8		1410	420	8
	48	14	6		1440	420	6
	49	14	6		1470	420	6
	50	14	1		1500	420	1
	51	14	1		1530	420	1
	52	14	3		1560	420	3
	53	14	2		1590	420	2
	54	14	0		1620	420	0
	55	14	4		1650	420	4
	56	14	2		1680	420	2
	57	14	1		1710	420	1
	58	14	1		1740	420	1
	59	14	2		1770	420	2
	60	14	0		1800	420	0
	61	14	4		1830	420	4
	62	14	2		1860	420	2
	63	14	5		1890	420	5
	64	14	4		1920	420	4
	65	14	2		1950	420	2
	66	14	2		1980	420	2
	0	15	4		0	450	4
	1	15	1		30	450	1
	2	15	3		60	450	3
	3	15	0		90	450	0
	4	15	3		120	450	3
	5	15	4		150	450	4
	6	15	3		180	450	3
	7	15	1		210	450	1
	8	15	5		240	450	5
	9	15	3		270	450	3
	10	15	4		300	450	4
	11	15	3		330	450	3
	12	15	6		360	450	6
	13	15	3		390	450	3
	14	15	2		420	450	2
	15	15	2		450	450	2
	16	15	1		480	450	1
	17	15	6		510	450	6
	18	15	4		540	450	4
	19	15	4		570	450	4
	20	15	3		600	450	3
	21	15	3		630	450	3
	22	15	5		660	450	5
	23	15	5		690	450	5
	24	15	3		720	450	3
	25	15	2		750	450	2
	26	15	3		780	450	3
	27	15	8		810	450	8
	28	15	3		840	450	3
	29	15	2		870	450	2
	30	15	2		900	450	2
	31	15	4		930	450	4
	32	15	7		960	450	7
	33	15	4		990	450	4
	34	15	1		1020	450	1
	35	15	9		1050	450	9
	36	15	5		1080	450	5
	37	15	9		1110	450	9
	38	15	4		1140	450	4
	39	15	10		1170	450	10
	40	15	6		1200	450	6
	41	15	5		1230	450	5
	42	15	4		1260	450	4
	43	15	7		1290	450	7
	44	15	3		1320	450	3
	45	15	4		1350	450	4
	46	15	5		1380	450	5
	47	15	5		1410	450	5
	48	15	12		1440	450	12
	49	15	3		1470	450	3
	50	15	3		1500	450	3
	51	15	2		1530	450	2
	52	15	1		1560	450	1
	53	15	9		1590	450	9
	54	15	1		1620	450	1
	55	15	5		1650	450	5
	56	15	7		1680	450	7
	57	15	1		1710	450	1
	58	15	1		1740	450	1
	59	15	1		1770	450	1
	60	15	1		1800	450	1
	61	15	3		1830	450	3
	62	15	7		1860	450	7
	63	15	0		1890	450	0
	64	15	3		1920	450	3
	65	15	4		1950	450	4
	66	15	3		1980	450	3
	0	16	0		0	480	0
	1	16	2		30	480	2
	2	16	2		60	480	2
	3	16	1		90	480	1
	4	16	0		120	480	0
	5	16	4		150	480	4
	6	16	2		180	480	2
	7	16	0		210	480	0
	8	16	2		240	480	2
	9	16	5		270	480	5
	10	16	2		300	480	2
	11	16	4		330	480	4
	12	16	1		360	480	1
	13	16	2		390	480	2
	14	16	5		420	480	5
	15	16	6		450	480	6
	16	16	6		480	480	6
	17	16	7		510	480	7
	18	16	2		540	480	2
	19	16	2		570	480	2
	20	16	6		600	480	6
	21	16	2		630	480	2
	22	16	4		660	480	4
	23	16	3		690	480	3
	24	16	0		720	480	0
	25	16	2		750	480	2
	26	16	3		780	480	3
	27	16	6		810	480	6
	28	16	2		840	480	2
	29	16	2		870	480	2
	30	16	4		900	480	4
	31	16	6		930	480	6
	32	16	5		960	480	5
	33	16	6		990	480	6
	34	16	2		1020	480	2
	35	16	3		1050	480	3
	36	16	1		1080	480	1
	37	16	6		1110	480	6
	38	16	6		1140	480	6
	39	16	7		1170	480	7
	40	16	7		1200	480	7
	41	16	4		1230	480	4
	42	16	5		1260	480	5
	43	16	4		1290	480	4
	44	16	4		1320	480	4
	45	16	5		1350	480	5
	46	16	5		1380	480	5
	47	16	5		1410	480	5
	48	16	8		1440	480	8
	49	16	3		1470	480	3
	50	16	3		1500	480	3
	51	16	5		1530	480	5
	52	16	2		1560	480	2
	53	16	2		1590	480	2
	54	16	5		1620	480	5
	55	16	3		1650	480	3
	56	16	2		1680	480	2
	57	16	4		1710	480	4
	58	16	1		1740	480	1
	59	16	2		1770	480	2
	60	16	4		1800	480	4
	61	16	3		1830	480	3
	62	16	2		1860	480	2
	63	16	4		1890	480	4
	64	16	2		1920	480	2
	65	16	6		1950	480	6
	66	16	4		1980	480	4
	0	17	6		0	510	6
	1	17	3		30	510	3
	2	17	3		60	510	3
	3	17	3		90	510	3
	4	17	2		120	510	2
	5	17	1		150	510	1
	6	17	2		180	510	2
	7	17	5		210	510	5
	8	17	2		240	510	2
	9	17	2		270	510	2
	10	17	3		300	510	3
	11	17	1		330	510	1
	12	17	2		360	510	2
	13	17	1		390	510	1
	14	17	6		420	510	6
	15	17	7		450	510	7
	16	17	3		480	510	3
	17	17	10		510	510	10
	18	17	4		540	510	4
	19	17	3		570	510	3
	20	17	9		600	510	9
	21	17	1		630	510	1
	22	17	9		660	510	9
	23	17	1		690	510	1
	24	17	3		720	510	3
	25	17	5		750	510	5
	26	17	2		780	510	2
	27	17	3		810	510	3
	28	17	2		840	510	2
	29	17	3		870	510	3
	30	17	1		900	510	1
	31	17	0		930	510	0
	32	17	2		960	510	2
	33	17	0		990	510	0
	34	17	3		1020	510	3
	35	17	1		1050	510	1
	36	17	6		1080	510	6
	37	17	6		1110	510	6
	38	17	2		1140	510	2
	39	17	7		1170	510	7
	40	17	6		1200	510	6
	41	17	5		1230	510	5
	42	17	6		1260	510	6
	43	17	4		1290	510	4
	44	17	4		1320	510	4
	45	17	7		1350	510	7
	46	17	6		1380	510	6
	47	17	7		1410	510	7
	48	17	4		1440	510	4
	49	17	8		1470	510	8
	50	17	4		1500	510	4
	51	17	3		1530	510	3
	52	17	3		1560	510	3
	53	17	4		1590	510	4
	54	17	6		1620	510	6
	55	17	3		1650	510	3
	56	17	0		1680	510	0
	57	17	1		1710	510	1
	58	17	2		1740	510	2
	59	17	0		1770	510	0
	60	17	3		1800	510	3
	61	17	2		1830	510	2
	62	17	2		1860	510	2
	63	17	1		1890	510	1
	64	17	3		1920	510	3
	65	17	2		1950	510	2
	66	17	3		1980	510	3
	0	18	4		0	540	4
	1	18	3		30	540	3
	2	18	5		60	540	5
	3	18	2		90	540	2
	4	18	1		120	540	1
	5	18	4		150	540	4
	6	18	1		180	540	1
	7	18	0		210	540	0
	8	18	3		240	540	3
	9	18	2		270	540	2
	10	18	1		300	540	1
	11	18	1		330	540	1
	12	18	0		360	540	0
	13	18	3		390	540	3
	14	18	2		420	540	2
	15	18	4		450	540	4
	16	18	6		480	540	6
	17	18	4		510	540	4
	18	18	2		540	540	2
	19	18	6		570	540	6
	20	18	4		600	540	4
	21	18	2		630	540	2
	22	18	5		660	540	5
	23	18	6		690	540	6
	24	18	4		720	540	4
	25	18	3		750	540	3
	26	18	6		780	540	6
	27	18	3		810	540	3
	28	18	6		840	540	6
	29	18	2		870	540	2
	30	18	2		900	540	2
	31	18	5		930	540	5
	32	18	3		960	540	3
	33	18	1		990	540	1
	34	18	5		1020	540	5
	35	18	4		1050	540	4
	36	18	7		1080	540	7
	37	18	0		1110	540	0
	38	18	7		1140	540	7
	39	18	4		1170	540	4
	40	18	6		1200	540	6
	41	18	8		1230	540	8
	42	18	4		1260	540	4
	43	18	8		1290	540	8
	44	18	7		1320	540	7
	45	18	13		1350	540	13
	46	18	7		1380	540	7
	47	18	4		1410	540	4
	48	18	4		1440	540	4
	49	18	7		1470	540	7
	50	18	3		1500	540	3
	51	18	3		1530	540	3
	52	18	2		1560	540	2
	53	18	5		1590	540	5
	54	18	4		1620	540	4
	55	18	5		1650	540	5
	56	18	3		1680	540	3
	57	18	1		1710	540	1
	58	18	0		1740	540	0
	59	18	5		1770	540	5
	60	18	1		1800	540	1
	61	18	2		1830	540	2
	62	18	1		1860	540	1
	63	18	2		1890	540	2
	64	18	4		1920	540	4
	65	18	4		1950	540	4
	66	18	4		1980	540	4
	0	19	2		0	570	2
	1	19	3		30	570	3
	2	19	2		60	570	2
	3	19	4		90	570	4
	4	19	1		120	570	1
	5	19	2		150	570	2
	6	19	1		180	570	1
	7	19	1		210	570	1
	8	19	1		240	570	1
	9	19	6		270	570	6
	10	19	1		300	570	1
	11	19	2		330	570	2
	12	19	4		360	570	4
	13	19	3		390	570	3
	14	19	3		420	570	3
	15	19	3		450	570	3
	16	19	3		480	570	3
	17	19	3		510	570	3
	18	19	11		540	570	11
	19	19	5		570	570	5
	20	19	7		600	570	7
	21	19	4		630	570	4
	22	19	1		660	570	1
	23	19	4		690	570	4
	24	19	7		720	570	7
	25	19	1		750	570	1
	26	19	4		780	570	4
	27	19	3		810	570	3
	28	19	3		840	570	3
	29	19	4		870	570	4
	30	19	2		900	570	2
	31	19	2		930	570	2
	32	19	0		960	570	0
	33	19	2		990	570	2
	34	19	4		1020	570	4
	35	19	8		1050	570	8
	36	19	5		1080	570	5
	37	19	2		1110	570	2
	38	19	2		1140	570	2
	39	19	4		1170	570	4
	40	19	5		1200	570	5
	41	19	8		1230	570	8
	42	19	12		1260	570	12
	43	19	6		1290	570	6
	44	19	10		1320	570	10
	45	19	8		1350	570	8
	46	19	14		1380	570	14
	47	19	7		1410	570	7
	48	19	6		1440	570	6
	49	19	9		1470	570	9
	50	19	5		1500	570	5
	51	19	4		1530	570	4
	52	19	4		1560	570	4
	53	19	2		1590	570	2
	54	19	2		1620	570	2
	55	19	1		1650	570	1
	56	19	1		1680	570	1
	57	19	3		1710	570	3
	58	19	3		1740	570	3
	59	19	2		1770	570	2
	60	19	3		1800	570	3
	61	19	6		1830	570	6
	62	19	2		1860	570	2
	63	19	2		1890	570	2
	64	19	4		1920	570	4
	65	19	2		1950	570	2
	66	19	6		1980	570	6
	0	20	1		0	600	1
	1	20	2		30	600	2
	2	20	6		60	600	6
	3	20	3		90	600	3
	4	20	2		120	600	2
	5	20	3		150	600	3
	6	20	2		180	600	2
	7	20	3		210	600	3
	8	20	1		240	600	1
	9	20	4		270	600	4
	10	20	3		300	600	3
	11	20	6		330	600	6
	12	20	2		360	600	2
	13	20	6		390	600	6
	14	20	4		420	600	4
	15	20	4		450	600	4
	16	20	4		480	600	4
	17	20	5		510	600	5
	18	20	2		540	600	2
	19	20	3		570	600	3
	20	20	5		600	600	5
	21	20	0		630	600	0
	22	20	4		660	600	4
	23	20	7		690	600	7
	24	20	3		720	600	3
	25	20	3		750	600	3
	26	20	5		780	600	5
	27	20	3		810	600	3
	28	20	6		840	600	6
	29	20	5		870	600	5
	30	20	3		900	600	3
	31	20	4		930	600	4
	32	20	6		960	600	6
	33	20	9		990	600	9
	34	20	6		1020	600	6
	35	20	6		1050	600	6
	36	20	3		1080	600	3
	37	20	7		1110	600	7
	38	20	11		1140	600	11
	39	20	6		1170	600	6
	40	20	4		1200	600	4
	41	20	8		1230	600	8
	42	20	7		1260	600	7
	43	20	8		1290	600	8
	44	20	12		1320	600	12
	45	20	9		1350	600	9
	46	20	10		1380	600	10
	47	20	4		1410	600	4
	48	20	9		1440	600	9
	49	20	7		1470	600	7
	50	20	12		1500	600	12
	51	20	7		1530	600	7
	52	20	5		1560	600	5
	53	20	6		1590	600	6
	54	20	4		1620	600	4
	55	20	2		1650	600	2
	56	20	3		1680	600	3
	57	20	4		1710	600	4
	58	20	2		1740	600	2
	59	20	3		1770	600	3
	60	20	0		1800	600	0
	61	20	5		1830	600	5
	62	20	2		1860	600	2
	63	20	4		1890	600	4
	64	20	4		1920	600	4
	65	20	2		1950	600	2
	66	20	5		1980	600	5
	0	21	2		0	630	2
	1	21	3		30	630	3
	2	21	6		60	630	6
	3	21	2		90	630	2
	4	21	0		120	630	0
	5	21	3		150	630	3
	6	21	2		180	630	2
	7	21	5		210	630	5
	8	21	3		240	630	3
	9	21	2		270	630	2
	10	21	1		300	630	1
	11	21	3		330	630	3
	12	21	1		360	630	1
	13	21	3		390	630	3
	14	21	4		420	630	4
	15	21	2		450	630	2
	16	21	3		480	630	3
	17	21	4		510	630	4
	18	21	2		540	630	2
	19	21	6		570	630	6
	20	21	2		600	630	2
	21	21	0		630	630	0
	22	21	2		660	630	2
	23	21	4		690	630	4
	24	21	2		720	630	2
	25	21	1		750	630	1
	26	21	3		780	630	3
	27	21	6		810	630	6
	28	21	3		840	630	3
	29	21	2		870	630	2
	30	21	9		900	630	9
	31	21	10		930	630	10
	32	21	9		960	630	9
	33	21	5		990	630	5
	34	21	8		1020	630	8
	35	21	18		1050	630	18
	36	21	11		1080	630	11
	37	21	10		1110	630	10
	38	21	2		1140	630	2
	39	21	8		1170	630	8
	40	21	7		1200	630	7
	41	21	4		1230	630	4
	42	21	10		1260	630	10
	43	21	5		1290	630	5
	44	21	9		1320	630	9
	45	21	8		1350	630	8
	46	21	6		1380	630	6
	47	21	9		1410	630	9
	48	21	9		1440	630	9
	49	21	6		1470	630	6
	50	21	10		1500	630	10
	51	21	14		1530	630	14
	52	21	7		1560	630	7
	53	21	7		1590	630	7
	54	21	8		1620	630	8
	55	21	6		1650	630	6
	56	21	4		1680	630	4
	57	21	3		1710	630	3
	58	21	7		1740	630	7
	59	21	3		1770	630	3
	60	21	1		1800	630	1
	61	21	3		1830	630	3
	62	21	8		1860	630	8
	63	21	2		1890	630	2
	64	21	5		1920	630	5
	65	21	1		1950	630	1
	66	21	2		1980	630	2
	0	22	2		0	660	2
	1	22	3		30	660	3
	2	22	4		60	660	4
	3	22	4		90	660	4
	4	22	5		120	660	5
	5	22	2		150	660	2
	6	22	1		180	660	1
	7	22	2		210	660	2
	8	22	2		240	660	2
	9	22	2		270	660	2
	10	22	1		300	660	1
	11	22	3		330	660	3
	12	22	2		360	660	2
	13	22	3		390	660	3
	14	22	3		420	660	3
	15	22	3		450	660	3
	16	22	2		480	660	2
	17	22	5		510	660	5
	18	22	10		540	660	10
	19	22	6		570	660	6
	20	22	5		600	660	5
	21	22	2		630	660	2
	22	22	3		660	660	3
	23	22	8		690	660	8
	24	22	5		720	660	5
	25	22	3		750	660	3
	26	22	3		780	660	3
	27	22	8		810	660	8
	28	22	5		840	660	5
	29	22	8		870	660	8
	30	22	10		900	660	10
	31	22	7		930	660	7
	32	22	6		960	660	6
	33	22	11		990	660	11
	34	22	11		1020	660	11
	35	22	19		1050	660	19
	36	22	11		1080	660	11
	37	22	14		1110	660	14
	38	22	13		1140	660	13
	39	22	18		1170	660	18
	40	22	10		1200	660	10
	41	22	9		1230	660	9
	42	22	11		1260	660	11
	43	22	16		1290	660	16
	44	22	14		1320	660	14
	45	22	11		1350	660	11
	46	22	4		1380	660	4
	47	22	12		1410	660	12
	48	22	11		1440	660	11
	49	22	7		1470	660	7
	50	22	9		1500	660	9
	51	22	4		1530	660	4
	52	22	8		1560	660	8
	53	22	6		1590	660	6
	54	22	6		1620	660	6
	55	22	2		1650	660	2
	56	22	5		1680	660	5
	57	22	0		1710	660	0
	58	22	2		1740	660	2
	59	22	3		1770	660	3
	60	22	2		1800	660	2
	61	22	1		1830	660	1
	62	22	2		1860	660	2
	63	22	0		1890	660	0
	64	22	3		1920	660	3
	65	22	3		1950	660	3
	66	22	2		1980	660	2
	0	23	2		0	690	2
	1	23	3		30	690	3
	2	23	3		60	690	3
	3	23	2		90	690	2
	4	23	6		120	690	6
	5	23	5		150	690	5
	6	23	2		180	690	2
	7	23	6		210	690	6
	8	23	4		240	690	4
	9	23	1		270	690	1
	10	23	2		300	690	2
	11	23	2		330	690	2
	12	23	10		360	690	10
	13	23	7		390	690	7
	14	23	4		420	690	4
	15	23	7		450	690	7
	16	23	7		480	690	7
	17	23	3		510	690	3
	18	23	5		540	690	5
	19	23	5		570	690	5
	20	23	2		600	690	2
	21	23	1		630	690	1
	22	23	1		660	690	1
	23	23	5		690	690	5
	24	23	6		720	690	6
	25	23	6		750	690	6
	26	23	8		780	690	8
	27	23	12		810	690	12
	28	23	12		840	690	12
	29	23	21		870	690	21
	30	23	23		900	690	23
	31	23	32		930	690	32
	32	23	18		960	690	18
	33	23	33		990	690	33
	34	23	14		1020	690	14
	35	23	35		1050	690	35
	36	23	20		1080	690	20
	37	23	18		1110	690	18
	38	23	15		1140	690	15
	39	23	14		1170	690	14
	40	23	12		1200	690	12
	41	23	11		1230	690	11
	42	23	8		1260	690	8
	43	23	18		1290	690	18
	44	23	6		1320	690	6
	45	23	11		1350	690	11
	46	23	13		1380	690	13
	47	23	12		1410	690	12
	48	23	13		1440	690	13
	49	23	8		1470	690	8
	50	23	11		1500	690	11
	51	23	10		1530	690	10
	52	23	6		1560	690	6
	53	23	2		1590	690	2
	54	23	5		1620	690	5
	55	23	6		1650	690	6
	56	23	3		1680	690	3
	57	23	6		1710	690	6
	58	23	1		1740	690	1
	59	23	5		1770	690	5
	60	23	2		1800	690	2
	61	23	1		1830	690	1
	62	23	1		1860	690	1
	63	23	5		1890	690	5
	64	23	6		1920	690	6
	65	23	3		1950	690	3
	66	23	2		1980	690	2
	0	24	5		0	720	5
	1	24	4		30	720	4
	2	24	4		60	720	4
	3	24	1		90	720	1
	4	24	4		120	720	4
	5	24	1		150	720	1
	6	24	2		180	720	2
	7	24	4		210	720	4
	8	24	2		240	720	2
	9	24	2		270	720	2
	10	24	4		300	720	4
	11	24	6		330	720	6
	12	24	5		360	720	5
	13	24	3		390	720	3
	14	24	2		420	720	2
	15	24	5		450	720	5
	16	24	4		480	720	4
	17	24	4		510	720	4
	18	24	3		540	720	3
	19	24	4		570	720	4
	20	24	10		600	720	10
	21	24	4		630	720	4
	22	24	1		660	720	1
	23	24	7		690	720	7
	24	24	7		720	720	7
	25	24	9		750	720	9
	26	24	13		780	720	13
	27	24	15		810	720	15
	28	24	15		840	720	15
	29	24	26		870	720	26
	30	24	31		900	720	31
	31	24	30		930	720	30
	32	24	45		960	720	45
	33	24	20		990	720	20
	34	24	46		1020	720	46
	35	24	38		1050	720	38
	36	24	42		1080	720	42
	37	24	16		1110	720	16
	38	24	13		1140	720	13
	39	24	21		1170	720	21
	40	24	13		1200	720	13
	41	24	13		1230	720	13
	42	24	10		1260	720	10
	43	24	8		1290	720	8
	44	24	6		1320	720	6
	45	24	10		1350	720	10
	46	24	19		1380	720	19
	47	24	6		1410	720	6
	48	24	15		1440	720	15
	49	24	10		1470	720	10
	50	24	7		1500	720	7
	51	24	7		1530	720	7
	52	24	7		1560	720	7
	53	24	4		1590	720	4
	54	24	5		1620	720	5
	55	24	3		1650	720	3
	56	24	3		1680	720	3
	57	24	3		1710	720	3
	58	24	3		1740	720	3
	59	24	1		1770	720	1
	60	24	4		1800	720	4
	61	24	2		1830	720	2
	62	24	3		1860	720	3
	63	24	3		1890	720	3
	64	24	1		1920	720	1
	65	24	3		1950	720	3
	66	24	3		1980	720	3
	0	25	4		0	750	4
	1	25	1		30	750	1
	2	25	1		60	750	1
	3	25	1		90	750	1
	4	25	2		120	750	2
	5	25	1		150	750	1
	6	25	5		180	750	5
	7	25	3		210	750	3
	8	25	0		240	750	0
	9	25	5		270	750	5
	10	25	4		300	750	4
	11	25	3		330	750	3
	12	25	5		360	750	5
	13	25	6		390	750	6
	14	25	4		420	750	4
	15	25	2		450	750	2
	16	25	8		480	750	8
	17	25	3		510	750	3
	18	25	3		540	750	3
	19	25	2		570	750	2
	20	25	2		600	750	2
	21	25	4		630	750	4
	22	25	5		660	750	5
	23	25	6		690	750	6
	24	25	5		720	750	5
	25	25	12		750	750	12
	26	25	14		780	750	14
	27	25	11		810	750	11
	28	25	28		840	750	28
	29	25	32		870	750	32
	30	25	39		900	750	39
	31	25	33		930	750	33
	32	25	37		960	750	37
	33	25	37		990	750	37
	34	25	51		1020	750	51
	35	25	33		1050	750	33
	36	25	28		1080	750	28
	37	25	32		1110	750	32
	38	25	31		1140	750	31
	39	25	19		1170	750	19
	40	25	11		1200	750	11
	41	25	24		1230	750	24
	42	25	12		1260	750	12
	43	25	14		1290	750	14
	44	25	12		1320	750	12
	45	25	10		1350	750	10
	46	25	12		1380	750	12
	47	25	11		1410	750	11
	48	25	17		1440	750	17
	49	25	12		1470	750	12
	50	25	5		1500	750	5
	51	25	9		1530	750	9
	52	25	7		1560	750	7
	53	25	6		1590	750	6
	54	25	5		1620	750	5
	55	25	4		1650	750	4
	56	25	3		1680	750	3
	57	25	7		1710	750	7
	58	25	1		1740	750	1
	59	25	2		1770	750	2
	60	25	3		1800	750	3
	61	25	6		1830	750	6
	62	25	1		1860	750	1
	63	25	1		1890	750	1
	64	25	2		1920	750	2
	65	25	9		1950	750	9
	66	25	4		1980	750	4
	0	26	1		0	780	1
	1	26	1		30	780	1
	2	26	1		60	780	1
	3	26	3		90	780	3
	4	26	3		120	780	3
	5	26	1		150	780	1
	6	26	6		180	780	6
	7	26	4		210	780	4
	8	26	2		240	780	2
	9	26	5		270	780	5
	10	26	3		300	780	3
	11	26	4		330	780	4
	12	26	7		360	780	7
	13	26	6		390	780	6
	14	26	8		420	780	8
	15	26	2		450	780	2
	16	26	7		480	780	7
	17	26	2		510	780	2
	18	26	8		540	780	8
	19	26	4		570	780	4
	20	26	3		600	780	3
	21	26	3		630	780	3
	22	26	5		660	780	5
	23	26	3		690	780	3
	24	26	7		720	780	7
	25	26	14		750	780	14
	26	26	17		780	780	17
	27	26	22		810	780	22
	28	26	26		840	780	26
	29	26	32		870	780	32
	30	26	45		900	780	45
	31	26	66		930	780	66
	32	26	56		960	780	56
	33	26	47		990	780	47
	34	26	47		1020	780	47
	35	26	61		1050	780	61
	36	26	45		1080	780	45
	37	26	36		1110	780	36
	38	26	26		1140	780	26
	39	26	30		1170	780	30
	40	26	27		1200	780	27
	41	26	25		1230	780	25
	42	26	21		1260	780	21
	43	26	18		1290	780	18
	44	26	23		1320	780	23
	45	26	9		1350	780	9
	46	26	8		1380	780	8
	47	26	11		1410	780	11
	48	26	19		1440	780	19
	49	26	10		1470	780	10
	50	26	16		1500	780	16
	51	26	8		1530	780	8
	52	26	12		1560	780	12
	53	26	4		1590	780	4
	54	26	2		1620	780	2
	55	26	3		1650	780	3
	56	26	6		1680	780	6
	57	26	5		1710	780	5
	58	26	1		1740	780	1
	59	26	2		1770	780	2
	60	26	2		1800	780	2
	61	26	3		1830	780	3
	62	26	6		1860	780	6
	63	26	3		1890	780	3
	64	26	1		1920	780	1
	65	26	3		1950	780	3
	66	26	0		1980	780	0
	0	27	2		0	810	2
	1	27	2		30	810	2
	2	27	2		60	810	2
	3	27	4		90	810	4
	4	27	3		120	810	3
	5	27	3		150	810	3
	6	27	1		180	810	1
	7	27	2		210	810	2
	8	27	5		240	810	5
	9	27	2		270	810	2
	10	27	5		300	810	5
	11	27	5		330	810	5
	12	27	3		360	810	3
	13	27	4		390	810	4
	14	27	9		420	810	9
	15	27	3		450	810	3
	16	27	4		480	810	4
	17	27	5		510	810	5
	18	27	3		540	810	3
	19	27	4		570	810	4
	20	27	2		600	810	2
	21	27	9		630	810	9
	22	27	4		660	810	4
	23	27	3		690	810	3
	24	27	3		720	810	3
	25	27	12		750	810	12
	26	27	21		780	810	21
	27	27	14		810	810	14
	28	27	21		840	810	21
	29	27	33		870	810	33
	30	27	50		900	810	50
	31	27	49		930	810	49
	32	27	45		960	810	45
	33	27	48		990	810	48
	34	27	58		1020	810	58
	35	27	60		1050	810	60
	36	27	57		1080	810	57
	37	27	37		1110	810	37
	38	27	30		1140	810	30
	39	27	31		1170	810	31
	40	27	36		1200	810	36
	41	27	32		1230	810	32
	42	27	19		1260	810	19
	43	27	22		1290	810	22
	44	27	10		1320	810	10
	45	27	10		1350	810	10
	46	27	14		1380	810	14
	47	27	10		1410	810	10
	48	27	13		1440	810	13
	49	27	13		1470	810	13
	50	27	19		1500	810	19
	51	27	14		1530	810	14
	52	27	8		1560	810	8
	53	27	5		1590	810	5
	54	27	8		1620	810	8
	55	27	6		1650	810	6
	56	27	7		1680	810	7
	57	27	3		1710	810	3
	58	27	3		1740	810	3
	59	27	2		1770	810	2
	60	27	7		1800	810	7
	61	27	2		1830	810	2
	62	27	2		1860	810	2
	63	27	2		1890	810	2
	64	27	4		1920	810	4
	65	27	4		1950	810	4
	66	27	2		1980	810	2
	0	28	2		0	840	2
	1	28	4		30	840	4
	2	28	4		60	840	4
	3	28	3		90	840	3
	4	28	1		120	840	1
	5	28	0		150	840	0
	6	28	1		180	840	1
	7	28	4		210	840	4
	8	28	5		240	840	5
	9	28	8		270	840	8
	10	28	1		300	840	1
	11	28	2		330	840	2
	12	28	2		360	840	2
	13	28	4		390	840	4
	14	28	5		420	840	5
	15	28	2		450	840	2
	16	28	4		480	840	4
	17	28	4		510	840	4
	18	28	6		540	840	6
	19	28	3		570	840	3
	20	28	2		600	840	2
	21	28	2		630	840	2
	22	28	3		660	840	3
	23	28	12		690	840	12
	24	28	9		720	840	9
	25	28	17		750	840	17
	26	28	14		780	840	14
	27	28	16		810	840	16
	28	28	59		840	840	59
	29	28	47		870	840	47
	30	28	63		900	840	63
	31	28	59		930	840	59
	32	28	62		960	840	62
	33	28	80		990	840	80
	34	28	71		1020	840	71
	35	28	64		1050	840	64
	36	28	54		1080	840	54
	37	28	53		1110	840	53
	38	28	37		1140	840	37
	39	28	27		1170	840	27
	40	28	30		1200	840	30
	41	28	32		1230	840	32
	42	28	20		1260	840	20
	43	28	15		1290	840	15
	44	28	17		1320	840	17
	45	28	14		1350	840	14
	46	28	15		1380	840	15
	47	28	18		1410	840	18
	48	28	24		1440	840	24
	49	28	13		1470	840	13
	50	28	8		1500	840	8
	51	28	8		1530	840	8
	52	28	3		1560	840	3
	53	28	7		1590	840	7
	54	28	8		1620	840	8
	55	28	7		1650	840	7
	56	28	3		1680	840	3
	57	28	4		1710	840	4
	58	28	1		1740	840	1
	59	28	2		1770	840	2
	60	28	1		1800	840	1
	61	28	2		1830	840	2
	62	28	0		1860	840	0
	63	28	2		1890	840	2
	64	28	0		1920	840	0
	65	28	5		1950	840	5
	66	28	3		1980	840	3
	0	29	6		0	870	6
	1	29	3		30	870	3
	2	29	1		60	870	1
	3	29	2		90	870	2
	4	29	3		120	870	3
	5	29	1		150	870	1
	6	29	2		180	870	2
	7	29	3		210	870	3
	8	29	3		240	870	3
	9	29	5		270	870	5
	10	29	3		300	870	3
	11	29	5		330	870	5
	12	29	2		360	870	2
	13	29	4		390	870	4
	14	29	4		420	870	4
	15	29	6		450	870	6
	16	29	3		480	870	3
	17	29	4		510	870	4
	18	29	3		540	870	3
	19	29	4		570	870	4
	20	29	2		600	870	2
	21	29	7		630	870	7
	22	29	12		660	870	12
	23	29	9		690	870	9
	24	29	7		720	870	7
	25	29	23		750	870	23
	26	29	22		780	870	22
	27	29	40		810	870	40
	28	29	37		840	870	37
	29	29	44		870	870	44
	30	29	61		900	870	61
	31	29	63		930	870	63
	32	29	55		960	870	55
	33	29	70		990	870	70
	34	29	69		1020	870	69
	35	29	65		1050	870	65
	36	29	34		1080	870	34
	37	29	56		1110	870	56
	38	29	37		1140	870	37
	39	29	38		1170	870	38
	40	29	42		1200	870	42
	41	29	30		1230	870	30
	42	29	15		1260	870	15
	43	29	24		1290	870	24
	44	29	15		1320	870	15
	45	29	11		1350	870	11
	46	29	10		1380	870	10
	47	29	12		1410	870	12
	48	29	11		1440	870	11
	49	29	12		1470	870	12
	50	29	6		1500	870	6
	51	29	14		1530	870	14
	52	29	5		1560	870	5
	53	29	5		1590	870	5
[truncated: 2,492 more rows]

## Sheet: Suppl. Figure 3
Supplementary Figure 3b
Bar Plot (Left)						Bar Plot (Right)
Cluster Group	Blue Photon Counts	Blue Photon Counts Average	Red Photon Counts	Red Photon Counts Average		Cluster Group	Blue Photon Counts	Red Photon Counts
1	10	10				1	587	26.5
						2	692	30
2	22.3333	23.3333				3	782.5	31.25
	23.6667					4	1296	89
	20.3333					5	1634	89
	27					6	2461	274
3	34.25	34.625
	35
4	48	46
	46.6667
	42.3333
	47
5	53.5	54.6667
	55.25
	51.6667
	55.6667
	57.25
6	69.5	68.1389
	67
	70.3333
	63
	70
	69
7	80.75	80.375
	79.75
	79
	82
8	94.25	98.9896	8	8
	101
	98.6667
	100.25
	103
	104
	93.75
	97
9	105	105
10	109	113	11	11
	116.2
	113.8
11	115.75	119.125
	122.5
12	135.75	132.083	28.3333	21.9167
	127.75		15.5
	132.75
13	138	138	13	13
14	156	156	11	11
15	171	171	14	14
16	173.25	180.8	13	11.066
	176		6.33
	179.75		10.25
	178.75		7.75
	196.25		18
17	183	186	18.75	18.25
	183.75		17.75
	191.25		18.25
18	207.25	209.25	19.5	15.625
	211.25		11.75
19	216	216	22	22
20	269	269	13.25	13.25
21	306	308.5	16.25	19.125
	311		22
22	315.25	315.25	14	14
23	340.75	340.75	14	14
24	350.25	350.25	14.25	14.25
25	433.25	433.25	9.25	9.25
26	450.333	450.333	11	11
27	505	505	14	14
28	563.5	563.5	14.25	14.25

## Sheet: Suppl. Figure 4
Supplementary Figure 4a				Supplementary Figure 4b				Supplementary Figure 4c				Supplementary Figure 4d
Time (s)	Photon Counts			Photon Counts in Bleaching Steps	Number of Events			Time (s)	Photon Counts			Time (s)	Photon Counts
0	185			2	2			0.03499	6			0.06902	11
0.03604	174			5	7			0.06999	7			0.13804	17
0.07209	185			8	8			0.10498	10			0.20705	11
0.10813	146			11	14			0.13998	12			0.27607	18
0.14418	97			14	11			0.17497	10			0.34509	12
0.18022	137			17	3			0.20997	10			0.41411	16
0.21627	126			20	2			0.24496	17			0.48312	8
0.25231	147			23	1			0.27996	15			0.55214	9
0.3244	129							0.31495	8			0.62116	7
0.36045	163							0.34995	8			0.69018	7
0.39649	119							0.38494	10			0.75919	9
0.43254	101							0.41994	4			0.82821	13
0.46858	100							0.45493	13			0.89723	19
0.50463	91							0.48993	10			0.96625	16
0.54067	83							0.52492	15			1.03526	11
0.57672	111							0.55992	10			1.10428	9
0.61276	81							0.59491	6			1.1733	18
0.64881	102							0.6299	14			1.24232	8
0.68485	156							0.6649	9			1.31133	11
0.7209	96							0.69989	7			1.38035	13
0.75694	107							0.73489	11			1.44937	11
0.82903	132							0.76988	11			1.51839	6
0.86508	98							0.80488	15			1.5874	15
0.90112	85							0.83987	8			1.65642	8
0.93716	65							0.87487	9			1.72544	14
0.97321	91							0.90986	10			1.79446	6
1.00925	103							0.94486	8			1.86348	18
1.11739	93							0.97985	13			1.93249	9
1.15343	84							1.01485	14			2.00151	13
1.18948	69							1.04984	14			2.07053	14
1.22552	63							1.08484	9			2.13955	20
1.33366	100							1.11983	8			2.20856	13
1.3697	74							1.15482	6			2.27758	11
1.40575	72							1.18982	12			2.3466	20
1.44179	78							1.22481	10			2.41562	8
1.47784	96							1.25981	13			2.48463	10
1.51388	131							1.2948	12			2.55365	7
1.54993	82							1.3298	12			2.62267	12
1.58597	85							1.36479	12			2.69169	9
1.62202	74							1.39979	12			2.7607	15
1.65806	58							1.43478	5			2.82972	9
1.69411	103							1.46978	11			2.89874	8
1.7662	97							1.50477	9			2.96776	11
1.80224	96							1.53977	10			3.03677	10
1.83828	96							1.57476	9			3.10579	15
1.87433	102							1.60976	11			3.17481	9
1.91037	109							1.64475	8			3.24383	13
1.94642	136							1.67975	14			3.31284	14
1.98246	122							1.71474	9			3.38186	13
2.01851	146							1.74973	12			3.45088	5
2.05455	96							1.78473	15			3.5199	10
2.0906	137							1.81972	14			3.58892	7
2.12664	121							1.85472	6			3.65793	14
2.16269	147							1.88971	9			3.72695	8
2.19873	176							1.92471	16			3.79597	7
2.23478	140							1.9597	10			3.86499	10
2.27082	125							1.9947	10			3.934	11
2.30687	105							2.02969	13			4.00302	19
2.37896	123							2.06469	6			4.07204	13
2.415	89							2.09968	11			4.14106	6
2.45105	144							2.13468	10			4.21007	11
2.48709	118											4.27909	9
2.52314	123											4.34811	7
2.55918	117											4.41713	15
2.59523	78											4.48614	12
2.63127	79											4.55516	11
2.66732	92											4.62418	12
2.70336	78											4.6932	11
2.7394	109											4.76221	5
2.81149	125											4.83123	12
2.84754	84											4.90025	12
2.88358	131											4.96927	9
2.91963	93											5.03828	11
2.95567	64											5.1073	18
2.99172	99											5.17632	8
3.02776	104											5.24534	14
3.06381	105											5.31436	16
3.09985	143											5.38337	6
3.1359	148											5.45239	12
3.17194	134											5.52141	12
3.20799	108											5.59043	9
3.24403	103											5.65944	6
3.28008	90											5.72846	12
3.31612	83											5.79748	14
3.35217	108											5.8665	16
3.38821	118											5.93551	14
3.42426	157											6.00453	18
3.4603	107											6.07355	16
3.49635	117											6.14257	15
3.53239	96											6.21158	12
3.56844	114											6.2806	8
3.60448	109											6.34962	11
3.64052	99											6.41864	14
3.67657	113
3.74866	110
3.7847	98
3.82075	75
3.85679	102
3.89284	97
3.92888	110
3.96493	94
4.00097	99
4.03702	124
4.07306	88
4.14515	84
4.1812	74
4.21724	136
4.25329	83
4.28933	95
4.32538	130
4.39747	65
4.43351	85
4.46956	124
4.5056	105
4.54164	79
4.57769	70
4.64978	58
4.68582	98
4.72187	97
4.75791	98
4.79396	66
4.83	109
4.86605	63
4.90209	92
4.93814	74
4.97418	69
5.01023	71
5.04627	147
5.08232	81
5.11836	72
5.15441	87
5.19045	61
5.2265	92
5.26254	77
5.29859	87
5.33463	69
5.37068	90
5.40672	78
5.44276	84
5.51485	51
5.5509	102
5.58694	117
5.65903	57
5.69508	96
5.73112	72
5.76717	85
5.91135	94
5.98344	79
6.01948	104
6.05553	117
6.09157	110
6.12762	127
6.16366	95
6.19971	100
6.23575	103
6.2718	111
6.30784	102
6.34388	91
6.37993	81
6.41597	124
6.45202	92
6.48806	136
6.52411	81
6.56015	111
6.5962	86
6.63224	109
6.66829	91
6.70433	77
6.74038	91
6.77642	96
6.81247	151
6.84851	128
6.9206	125
6.95665	88
6.99269	97
7.02874	99
7.06478	85
7.10083	78
7.13687	86
7.17292	110
7.20896	110
7.245	164
7.28105	76
7.31709	91
7.35314	111
7.38918	77
7.42523	99
7.46127	84
7.49732	99
7.53336	107
7.56941	104
7.60545	105
7.6415	93
7.67754	108
7.71359	129
7.74963	84
7.78568	76
7.82172	87
7.85777	93
7.89381	110
7.92986	67
7.9659	89
8.00195	72
8.03799	72
8.11008	93
8.14612	84
8.18217	96
8.21821	77
8.25426	136
8.2903	129
8.32635	117
8.36239	103
8.39844	95
8.43448	77
8.47053	121
8.54262	95
8.57866	88
8.61471	125
8.65075	87
8.6868	95
8.72284	101
8.75889	141
8.79493	106
8.83098	125
8.86702	112
8.90307	98
8.93911	101
8.97516	124
9.0112	88
9.04724	117
9.08329	130
9.15538	84
9.19142	105
9.22747	121
9.26351	112
9.29956	86
9.3356	83
9.37165	88
9.40769	85
9.44374	121
9.47978	109
9.55187	109
9.58792	66
9.62396	90
9.66001	93
9.69605	114
9.7321	103
9.76814	124
9.80419	79
9.84023	63
9.87628	86
9.91232	88
9.94836	76
9.98441	117
10.0205	106
10.0565	148
10.0925	115
10.1286	60
10.1646	110
10.2007	81
10.2367	69
10.2728	80
10.3088	79
10.3449	100
10.3809	56
10.4169	96
10.453	117
10.489	98
10.5611	106
10.5972	87
10.6332	71
10.6693	94
10.7053	82
10.7414	80
10.7774	121
10.8134	105
10.8855	102
10.9216	93
10.9937	112
11.0297	88
11.0657	105
11.1018	83
11.1378	74
11.1739	105
11.2099	108
11.246	96
11.282	74
11.3181	84
11.3541	71
11.3902	114
11.4262	97
11.4622	92
11.4983	108
11.5704	75
11.6064	78
11.6425	83
11.6785	86
11.7146	117
11.7866	79
11.8227	114
11.8587	77
11.8948	97
11.9308	87
11.9669	103
12.039	68
12.075	106
12.1111	84
12.1471	62
12.1831	80
12.2192	83
12.2552	101
12.2913	92
12.3273	79
12.3634	110
12.3994	81
12.4355	97
12.4715	94
12.5076	96
12.5436	71
12.5796	81
12.6157	87
12.6517	74
12.6878	98
12.7238	60
12.7599	84
12.7959	78
12.832	71
12.868	96
12.904	62
12.9401	77
12.9761	72
13.0122	85
13.0482	70
13.0843	117
13.1203	78
13.1563	131
13.1924	113
13.2284	97
13.2645	165
13.3005	147
13.3726	172
13.4087	100
13.4447	109
13.4808	109
13.5168	121
13.5528	116
13.5889	174
13.661	123
13.697	105
13.7331	93
13.7691	139
13.8052	128
13.8412	128
13.8773	130
13.9133	122
13.9493	162
13.9854	126
14.0214	139
14.0575	86
14.0935	102
14.1296	132
14.1656	173
14.2017	139
14.2377	128
14.2737	70
14.3098	104
14.3458	114
14.3819	74
14.4179	107
14.454	98
14.49	106
14.526	145
14.5621	127
14.5981	141
14.6342	91
14.6702	90
14.7063	84
14.7423	99
14.7784	117
14.8144	106
14.8505	85
14.9225	85
14.9586	90
14.9946	89
15.0307	57
15.0667	72
15.1028	115
15.1388	76
15.1749	73
15.2109	100
15.247	90
15.283	103
15.319	81
15.3551	110
15.3911	136
15.4272	158
15.4632	109
15.4993	128
15.5353	133
15.5714	121
15.6074	115
15.6795	106
15.7155	86
15.7516	107
15.7876	155
15.8237	138
15.8597	106
15.8958	124
15.9318	88
15.9679	130
16.0039	122
16.0399	147
16.076	71
16.112	102
16.1481	87
16.1841	134
16.2202	90
16.2562	97
16.2922	136
16.3643	117
16.4004	161
16.4364	81
16.4725	98
16.5085	69
16.5446	121
16.5806	87
16.6166	114
16.6527	118
16.6887	135
16.7248	119
16.7608	166
16.8329	133
16.869	113
16.905	136
16.9411	120
16.9771	130
17.0131	106
17.0492	119
17.0852	60
17.1213	82
17.1573	110
17.1934	130
17.2294	108
17.2655	145
17.3015	101
17.3376	140
17.3736	86
17.4096	101
17.4457	124
17.4817	110
17.5178	81
17.5538	76
17.5899	100
17.6259	81
17.662	129
17.698	82
17.734	89
17.7701	119
17.8061	130
17.8422	120
17.8782	104
17.9143	129
17.9503	113
17.9864	91
18.0224	154
18.0584	124
18.0945	109
18.1305	109
18.1666	113
18.2026	102
18.2387	88
18.2747	141
18.3108	111
18.3468	82
18.3829	112
18.4189	128
18.4549	102
18.491	109
18.527	109
18.5631	94
18.5991	134
18.6352	88
18.6712	133
18.7433	107
18.8154	104
18.8514	100
18.8875	113
18.9235	106
18.9596	117
18.9956	82
19.0316	108
19.0677	112
19.1037	99
19.1398	101
19.1758	96
19.2119	132
19.2479	95
19.284	90
19.32	89
19.3561	64
19.3921	87
19.4281	77
19.4642	59
19.5002	66
19.5363	90
19.5723	114
19.6084	69
19.6444	101
19.6805	118
19.7165	112
19.7525	115
19.7886	88
19.8246	105
19.8607	110
19.8967	95
19.9328	146
19.9688	105
20.0049	106
20.0409	142
20.077	76
20.113	83
20.149	62
20.2211	66
20.2572	90
20.2932	73
20.3293	48
20.3653	76
20.4014	85
20.4374	77
20.4734	67
20.5095	89
20.5455	81
20.6176	63
20.6537	104
20.6897	57
20.7258	69
20.7979	76
20.8699	101
20.906	73
20.942	65
20.9781	60
21.0141	59
21.0502	48
21.1583	68
21.1943	97
21.2304	108
21.2664	104
21.3025	100
21.3385	79
21.3746	105
21.4106	59
21.4467	84
21.4827	58
21.5188	77
21.5548	60
21.5908	80
21.6269	73
21.6629	91
21.699	72
21.735	101
21.7711	90
21.8071	63
21.8432	106
21.9152	77
21.9513	61
21.9873	41
22.0234	76
22.0594	47
22.0955	47
22.1315	97
22.1675	62
22.2757	69
22.3117	54
22.3838	55
22.4559	68
22.492	48
22.528	102
22.564	59
22.6001	52
22.6361	83
22.6722	125
22.7803	79
22.8164	102
22.8524	94
22.8884	88
22.9245	78
22.9605	67
23.0326	82
23.1047	90
23.1408	87
23.2128	75
23.2489	48
23.2849	73
23.321	83
23.357	77
23.3931	78
23.4291	62
23.4652	75
23.5012	42
23.5373	77
23.5733	95
23.6093	89
23.6454	55
23.6814	93
23.7175	89
23.7535	89
23.7896	85
23.8256	74
23.8617	96
23.8977	75
23.9698	107
24.0058	90
24.0779	98
24.114	110
24.15	106
24.1861	101
24.2221	100
24.2582	135
24.2942	79
24.3302	52
24.3663	109
24.4023	51
24.4384	102
24.4744	95
24.5105	112
24.5465	102
24.5826	99
24.6186	105
24.6546	83
24.6907	88
24.7267	74
24.7628	101
24.7988	70
24.8349	82
24.8709	93
24.907	143
24.943	118
24.9791	98
25.0151	70
25.0511	94
25.0872	102
25.1232	92
25.1953	84
25.2314	97
25.2674	116
25.3035	59
25.3395	82
25.3755	112
25.4116	108
25.4476	110
25.4837	105
25.5558	98
25.6639	101
25.6999	118
25.736	112
25.772	100
25.8081	105
25.8441	156
25.8802	122
25.9162	72
25.9523	128
25.9883	141
26.0243	85
26.0604	119
26.0964	76
26.1325	99
26.2046	91
26.2406	128
26.2767	68
26.3127	78
26.3487	100
26.3848	80
26.4208	105
26.4569	77
26.4929	85
26.529	64
26.565	45
26.6011	75
26.6371	70
26.6731	83
26.7092	76
26.7452	87
26.7813	88
26.8173	72
26.8534	101
26.8894	76
26.9255	111
26.9615	118
26.9976	73
27.0336	52
27.0696	64
27.1057	81
27.1417	96
27.1778	55
27.2138	63
27.2499	63
27.2859	56
27.322	98
27.3941	77
27.4301	56
27.4661	69
27.5382	102
27.5743	76
27.6464	65
27.6824	70
27.7185	47
27.7545	64
27.8266	77
27.8987	94
27.9347	61
27.9708	75
28.1149	63
28.151	95
28.2231	63
28.2591	44
28.2952	71
28.3673	75
28.4033	70
28.4394	66
28.4754	53
28.5114	73
28.5475	48
28.5835	79
28.6196	58
28.6556	77
28.6917	66
28.7277	80
28.7638	78
28.7998	104
28.8358	103
28.9079	92
28.944	96
28.98	73
29.0161	97
29.0521	68
29.0881	121
29.1242	94
29.1602	75
29.1963	58
29.2323	90
29.2684	91
29.3044	108
29.3405	73
29.3765	103
29.4126	74
29.4486	91
29.4846	71
29.5207	104
29.5567	85
29.5928	78
29.6288	87
29.6649	55
29.7009	85
29.737	68
29.773	87
29.809	72
29.8451	76
29.8811	43
29.9172	65
29.9532	90
29.9893	60
30.0253	75
30.0614	66
30.0974	76
30.1334	71
30.1695	59
30.2055	39
30.2416	67
30.2776	88
30.3137	111
30.3858	70
30.4218	75
30.4939	56
30.566	61
30.602	59
30.6381	39
30.6741	68
30.7102	34
30.7462	42
30.7823	55
30.8183	44
30.8544	113
30.8904	77
30.9264	43
30.9625	65
30.9985	67
31.0706	48
31.1067	63
31.1427	79
31.1788	49
31.2148	78
31.2508	70
31.2869	87
31.3229	63
31.359	68
31.4311	63
31.5032	97
31.5752	89
31.6113	73
31.6473	64
31.6834	62
31.7555	80
31.8276	64
31.9357	69
31.9717	84
32.0078	54
32.152	63
32.224	99
32.2961	70
32.3322	96
32.3682	45
32.4403	58
32.4764	83
32.5124	73
32.5485	82
32.5845	88
32.6205	62
32.6566	87
32.7287	73
32.7647	69
32.8008	79
32.8368	67
32.8729	53
32.9089	71
32.9449	84
33.017	84
33.0531	63
33.1252	64
33.2333	73
33.2694	59
33.3775	71
33.4135	88
33.4496	67
33.4856	83
33.5217	61
33.5577	81
33.6298	51
33.81	51
33.8461	101
33.9903	99
34.0263	88
34.0623	72
34.1344	76
34.1705	53
34.2426	80
34.2786	96
34.3147	93
34.3507	67
34.3867	80
34.4228	61
34.4588	51
34.5309	41
34.567	48
34.603	36
34.639	75
34.6751	65
34.7111	90
34.7472	77
34.7832	62
34.8193	55
34.8553	67
34.8914	97
34.9274	66
34.9635	73
35.0356	62
35.1076	58
35.1437	77
35.1797	70
35.2158	91
35.2518	63
35.2879	43
35.3239	68
35.396	49
35.4681	81
35.5041	68
35.5402	102
35.5762	47
35.6483	61
35.7564	77
35.7925	69
35.8285	85
35.9006	89
35.9367	75
35.9727	62
36.0808	61
36.1529	55
36.189	66
36.225	65
36.3332	65
36.4413	81
36.5494	66
36.5855	57
36.6576	61
36.7296	84
36.7657	61
36.8017	45
36.8378	48
36.9099	113
36.9459	73
36.982	70
37.054	79
37.0901	62
37.1261	71
37.1622	83
37.1982	49
37.2343	61
37.2703	72
37.3424	55
37.3785	80
37.4145	77
37.4505	59
37.4866	74
37.5226	51
37.5587	45
37.5947	65
37.6308	66
37.6668	76
37.7029	44
37.7389	62
37.7749	68
37.811	58
37.847	49
37.8831	92
37.9191	55
37.9552	51
37.9912	81
38.0273	127
38.0633	62
38.0994	92
38.1354	81
38.1714	121
38.2075	103
38.2435	100
38.2796	83
38.3156	96
38.3517	123
38.3877	76
38.4238	119
38.4598	125
38.4958	76
38.5319	81
38.5679	70
38.604	78
38.64	73
38.6761	88
38.7121	87
38.7482	98
38.7842	71
38.8203	75
38.8563	78
38.8923	80
38.9284	79
38.9644	97
39.0005	77
39.0365	50
39.0726	72
39.1086	55
39.1446	43
39.1807	67
39.2528	77
39.2888	78
39.3249	91
39.3609	76
39.397	85
39.433	118
39.4691	81
39.5051	78
39.5412	98
39.5772	72
39.6493	72
39.6853	89
39.7214	106
39.7935	70
39.8295	66
39.8655	65
39.9016	59
39.9376	86
39.9737	64
40.0097	64
40.0458	88
40.0818	93
40.1179	62
40.1539	60
40.19	64
40.226	59
40.262	45
40.2981	81
40.3341	67
40.3702	110
40.4062	71
40.4783	73
40.5144	92
40.5504	45
40.5864	57
40.6225	64
40.6585	74
40.6946	53
40.7306	85
40.8027	65
40.8388	86
40.8748	84
40.9469	58
40.9829	104
41.019	69
41.055	86
41.0911	85
41.1271	69
41.1632	73
41.1992	101
41.2353	67
41.2713	53
42.5689	42
42.605	56
42.7852	41
42.8212	74
42.9294	55
43.1456	37
43.1817	38
43.2177	58
43.2538	51
43.2898	77
43.3259	42
43.3619	65
43.3979	46
43.434	26
43.47	63
43.5061	45
43.5421	66
43.5782	56
43.6142	77
43.6863	64
44.0828	62
44.1188	78
44.1549	61
44.1909	76
44.227	60
44.3351	65
44.3712	58
44.4793	69
44.5153	35
44.5514	52
44.6595	39
44.7316	43
44.7676	37
44.8037	48
44.8397	63
44.9118	57
44.9479	55
45.056	47
45.092	66
45.1281	59
45.1641	69
45.2362	59
45.2723	38
45.3444	73
45.3804	93
45.4885	39
45.5967	46
45.6327	39
45.6688	26
45.7409	48
45.8129	61
45.849	60
45.885	66
45.9211	52
45.9571	48
45.9932	83
46.0292	61
46.0652	70
46.1734	39
46.2455	58
46.2815	63
46.3176	54
46.3536	31
46.4618	44
46.4978	44
46.5699	64
46.6059	51
46.642	46
46.678	33
46.7501	56
46.7861	50
46.8222	66
46.8582	51
46.9303	60
46.9664	63
47.0024	57
47.0385	40
47.1466	84
47.1826	54
47.3268	42
47.3989	74
47.435	46
47.5791	62
47.6512	51
47.6873	82
47.7594	70
47.8675	60
47.9035	68
48.0117	49
48.0477	93
48.4082	58
48.4442	58
48.5884	78
48.6605	42
48.8047	69
48.8407	53
48.9849	55
49.0209	50
49.057	55
49.1651	52
49.3453	59
49.3814	39
49.4535	58
49.4895	62
49.5616	49
49.5976	53
49.6337	69
49.6697	52
49.7058	63
49.7418	54
49.8139	82
49.85	72
49.922	35
49.9581	63
50.0302	39
50.0662	56
50.1383	38
50.1744	39
50.2465	33
50.2825	70
50.3185	42
50.3546	57
50.3906	44
50.4267	71
50.4627	40
50.4988	34
50.5348	46
50.6069	36
50.6429	50
50.679	67
50.715	62
50.7511	55
50.8953	42
50.9313	78
51.2197	90
51.3278	52
51.3999	52
51.4359	40
51.472	48
51.6161	61
51.6522	86
51.7243	49
51.7964	55
51.8324	72
51.9045	46
51.9406	64
51.9766	56
52.0127	64
52.0487	46
52.0847	53
52.4091	87
52.4812	84
52.5533	52
52.6615	59
52.6975	73
52.7696	61
52.9859	71
53.0219	95
53.0579	77
53.1661	91
53.3463	80
53.4544	55
53.6347	58
53.6707	60
53.7428	44
53.8149	77
53.923	60
53.9951	53
54.0312	60
54.0672	57
54.2114	70
54.2474	62
54.3556	67
54.4276	63
54.4637	55
54.4997	51
54.5358	75
54.5718	70
54.6079	64
54.68	73
54.716	53
54.752	69
54.8602	51
54.8962	51
54.9683	57
55.2206	70
55.2927	63
55.3648	51
55.4009	70
55.4369	77
55.4729	73
55.509	68
55.545	51
55.6892	74
55.7253	96
55.8694	71
55.9055	78
55.9415	54
56.0136	75
56.1578	62
56.1938	82
56.302	71
56.4822	69
56.5903	34
56.7345	36
56.7706	52
56.8426	75
56.9147	106
56.9868	48
57.0229	72
57.131	49
57.2031	93
57.2391	50
57.2752	87
57.3112	71
57.4915	104
57.5635	78
57.6356	71
57.7798	82
57.9961	71
58.3205	47
58.3565	60
59.7262	50
59.7983	86
59.8344	78
59.8704	69
59.9065	48
59.9785	61
60.0146	59
60.0506	74
60.0867	57
60.1227	82
60.1948	61
60.303	42
60.339	60
60.375	82
60.5192	61
60.5553	63
60.5913	64
60.6634	37
60.7355	26
60.7715	53
60.8436	67
60.8797	38
60.9157	70
60.9518	44
60.9878	65
61.0239	76
61.0959	70
61.132	67
61.168	56
61.2041	79
61.2401	63
61.2762	77
61.3122	52
61.3483	73
61.3843	80
61.4203	85
61.4564	98
61.6006	61
61.6366	51
61.6726	59
61.7447	85
61.7808	97
61.8168	62
61.8889	83
61.925	37
61.961	62
61.9971	84
62.0692	50
62.1052	68
62.1773	53
62.2494	48
62.2854	74
62.3215	36
62.3575	66
62.3935	54
62.4296	66
62.4656	29
62.5017	52
62.5377	52
62.5738	61
62.6098	63
62.718	47
62.79	59
62.8261	54
62.8621	48
62.8982	70
62.9342	41
63.0063	72
63.0424	74
63.0784	58
63.1505	62
63.2226	59
63.2586	56
63.2947	64
63.3307	63
63.3668	106
63.4028	78
63.4749	42
63.5109	75
63.547	88
63.583	75
63.6191	43
63.7272	80
63.7632	55
63.7993	78
63.8353	55
63.8714	84
63.9074	60
63.9795	76
64.0156	76
64.0876	39
64.1597	50
64.1958	46
64.2679	78
64.3039	68
64.34	66
64.4121	62
64.4481	46
64.4841	94
64.5202	56
64.5562	95
64.5923	101
64.6283	44
64.6644	52
64.7004	77
64.7725	93
64.8085	58
64.8446	40
64.8806	58
64.9167	51
64.9888	49
65.0969	43
65.1329	59
65.2411	67
65.2771	60
65.3132	104
65.3492	75
65.3853	62
65.4213	82
65.4574	64
65.5294	86
65.5655	65
65.6015	56
65.6376	57
65.6736	47
65.7097	69
65.7457	70
65.7818	61
65.8178	86
65.8538	65
65.8899	64
65.9259	61
65.962	76
66.0341	61
66.0701	45
66.1062	72
66.1422	96
66.1783	51
66.2143	85
66.2864	66
66.3224	63
66.3585	55
66.3945	59
66.4306	81
66.4666	33
66.5027	41
66.5387	50
66.5747	28
66.6108	65
66.6468	60
66.6829	61
66.7189	75
66.755	64
66.791	44
66.8271	79
66.8631	38
66.8992	31
66.9352	64
66.9712	69
67.0073	35
67.1515	65
67.2236	73
67.2596	33
67.2956	47
67.3677	81
67.4398	79
67.4759	58
67.5119	65
67.548	70
67.584	79
67.62	49
67.6561	49
67.6921	50
67.7642	85
67.8003	60
67.8363	69
67.8724	102
67.9084	33
67.9445	79
67.9805	69
68.0165	67
68.0526	59
68.0886	64
68.1247	91
68.1607	101
68.2689	47
68.3049	62
68.3409	71
68.377	73
68.4491	53
68.4851	71
68.5212	71
68.5932	39
68.6293	57
68.6653	56
68.7735	69
68.8456	60
68.8816	87
68.9898	51
69.0258	82
69.0618	62
69.0979	28
69.1339	31
69.17	71
69.2421	74
69.3141	71
69.3862	58
69.4583	65
69.4944	63
69.5304	62
69.5665	39
69.6025	45
69.6385	49
69.7106	52
69.8548	54
69.8909	44
69.9269	45
69.963	76
69.999	53
70.035	54
70.1071	47
70.1432	53
70.1792	56
70.2153	53
70.2513	63
70.2874	56
70.3594	67
70.3955	62
70.4676	28
70.5036	93
70.5397	57
70.5757	62
70.6118	71
70.6478	64
70.6839	84
70.7559	72
70.792	86
70.828	92
70.8641	85
70.9001	91
70.9362	91
70.9722	107
71.0083	89
71.0443	78
71.1164	93
71.1524	90
71.2245	87
71.2606	79
71.2966	39
71.3327	97
71.3687	85
71.4048	76
71.4408	87
71.4768	82
71.5129	76
71.5489	101
71.621	56
71.6571	70
71.6931	100
71.7292	69
71.7652	91
71.8012	92
71.8373	102
71.8733	58
71.9094	83
71.9454	70
71.9815	61
72.0175	62
72.0896	73
72.1256	55
72.1617	53
72.1977	69
72.3059	87
72.378	67
72.414	104
72.4501	60
72.4861	83
72.5221	104
72.5582	86
72.5942	60
72.6303	92
72.6663	73
72.7024	61
72.7384	62
72.7745	60
72.8105	57
72.8465	54
72.8826	53
72.9186	52
72.9547	73
72.9907	52
73.0268	64
73.0628	52
73.1349	75
73.1709	61
73.207	82
73.243	64
73.2791	36
73.3512	76
73.3872	59
73.4233	68
73.4593	61
73.4954	102
73.5314	75
73.5674	70
73.6035	74
73.6395	83
73.7116	49
73.7477	85
73.8197	67
73.9279	50
73.9639	77

## Sheet: Suppl. Figure 5
Supplementary Figure 5a						Supplementary Figure 5b						Supplementary Figure 5c
Data (black circles)			Fit (red line)			Data (black circles)			Fit (red line)			Data (black circles)			Fit (red line)
Number of Points	Photon Counts		Number of Points	Photon Counts		Number of Points	Photon Counts		Number of Points	Photon Counts		Number of Points	Photon Counts		Number of Points	Photon Counts
1	97		1	100.892		1	97		1	100.892		1	24		1	21.8925
2	101		2	100.892		2	101		2	100.892		2	31		2	21.8925
3	91		3	100.892		3	91		3	100.892		3	15		3	21.8925
4	111		4	100.892		4	111		4	100.892		4	17		4	21.8925
5	81		5	100.892		5	81		5	100.892		5	19		5	21.8925
6	102		6	100.892		6	102		6	100.892		6	23		6	21.8925
7	98		7	100.892		7	98		7	100.892		7	23		7	21.8925
8	85		8	100.892		8	85		8	100.892		8	25		8	21.8925
9	103		9	100.892		9	103		9	100.892		9	12		9	21.8925
10	84		10	100.892		10	84		10	100.892		10	19		10	21.8925
11	100		11	100.892		11	100		11	100.892		11	24		11	21.8925
12	78		12	100.892		12	78		12	100.892		12	12		12	21.8925
13	96		13	100.892		13	96		13	100.892		13	27		13	21.8925
14	82		14	100.892		14	82		14	100.892		14	15		14	21.8925
15	85		15	100.892		15	85		15	100.892		15	11		15	21.8925
16	103		16	100.892		16	103		16	100.892		16	26		16	21.8925
17	97		17	100.892		17	97		17	100.892		17	26		17	21.8925
18	96		18	100.892		18	96		18	100.892		18	17		18	21.8925
19	96		19	100.892		19	96		19	100.892		19	21		19	21.8925
20	96		20	100.892		20	96		20	100.892		20	15		20	21.8925
21	121		21	100.892		21	121		21	100.892		21	17		21	21.8925
22	125		22	100.892		22	125		22	100.892		22	26		22	21.8925
23	89		23	100.892		23	89		23	100.892		23	35		23	21.8925
24	117		24	100.892		24	117		24	100.892		24	22		24	21.8925
25	79		25	100.892		25	79		25	100.892		25	22		25	21.8925
26	92		26	100.892		26	92		26	100.892		26	22		26	21.8925
27	78		27	100.892		27	78		27	100.892		27	19		27	21.8925
28	109		28	100.892		28	109		28	100.892		28	27		28	21.8925
29	125		29	100.892		29	125		29	100.892		29	27		29	21.8925
30	93		30	100.892		30	93		30	100.892		30	27		30	21.8925
31	99		31	100.892		31	99		31	100.892		31	25		31	21.8925
32	104		32	100.892		32	104		32	100.892		32	26		32	21.8925
33	108		33	100.892		33	108		33	100.892		33	39		33	21.8925
34	103		34	100.892		34	103		34	100.892		34	27		34	21.8925
35	90		35	100.892		35	90		35	100.892		35	22		35	21.8925
36	83		36	100.892		36	83		36	100.892		36	22		36	21.8925
37	108		37	100.892		37	108		37	100.892		37	11		37	21.8925
38	118		38	100.892		38	118		38	100.892		38	13		38	21.8925
39	107		39	100.892		39	107		39	100.892		39	9		39	21.8925
40	117		40	100.892		40	117		40	100.892		40	18		40	21.8925
41	96		41	100.892		41	96		41	100.892		41	28		41	21.8925
42	109		42	100.892		42	109		42	100.892		42	14		42	21.8925
43	99		43	100.892		43	99		43	100.892		43	25		43	21.8925
44	113		44	100.892		44	113		44	100.892		44	20		44	21.8925
45	110		45	100.892		45	110		45	100.892		45	20		45	21.8925
46	98		46	100.892		46	98		46	100.892		46	14		46	21.8925
47	102		47	100.892		47	102		47	100.892		47	20		47	21.8925
48	97		48	100.892		48	97		48	100.892		48	18		48	21.8925
49	110		49	100.892		49	110		49	100.892		49	17		49	21.8925
50	99		50	100.892		50	99		50	100.892		50	29		50	21.8925
51	88		51	100.892		51	88		51	100.892		51	31		51	21.8925
52	83		52	100.892		52	83		52	100.892		52	18		52	21.8925
53	124		53	100.892		53	124		53	100.892		53	31		53	21.8925
54	105		54	100.892		54	105		54	100.892		54	14		54	21.8925
55	79		55	100.892		55	79		55	100.892		55	26		55	21.8925
56	97		56	100.892		56	97		56	100.892		56	25		56	21.8925
57	98		57	100.892		57	98		57	100.892		57	17		57	21.8925
58	109		58	100.892		58	109		58	100.892		58	42		58	21.8925
59	81		59	100.892		59	81		59	100.892		59	28		59	21.8925
60	92		60	100.892		60	92		60	100.892		60	40		60	21.8925
61	87		61	100.892		61	87		61	100.892		61	21		61	21.8925
62	90		62	100.892		62	90		62	100.892		62	22		62	21.8925
63	78		63	100.892		63	78		63	100.892		63	24		63	21.8925
64	117		64	100.892		64	117		64	100.892		64	23		64	21.8925
65	79		65	100.892		65	79		65	100.892		65	18		65	21.8925
66	104		66	100.892		66	104		66	100.892		66	28		66	21.8925
67	110		67	100.892		67	110		67	100.892		67	11		67	21.8925
68	100		68	100.892		68	100		68	100.892		68	23		68	21.8925
69	103		69	100.892		69	103		69	100.892		69	19		69	21.8925
70	111		70	100.892		70	111		70	100.892		70	15		70	21.8925
71	91		71	100.892		71	91		71	100.892		71	26		71	21.8925
72	81		72	100.892		72	81		72	100.892		72	20		72	21.8925
73	124		73	100.892		73	124		73	100.892		73	23		73	21.8925
74	81		74	100.892		74	81		74	100.892		74	13		74	21.8925
75	111		75	100.892		75	111		75	100.892		75	11		75	21.8925
76	109		76	100.892		76	109		76	100.892		76	18		76	21.8925
77	91		77	100.892		77	91		77	100.892		77	22		77	21.8925
78	96		78	100.892		78	96		78	100.892		78	13		78	21.8925
79	125		79	100.892		79	125		79	100.892		79	17		79	21.8925
80	88		80	100.892		80	88		80	100.892		80	23		80	21.8925
81	97		81	100.892		81	97		81	100.892		81	24		81	21.8925
82	99		82	100.892		82	99		82	100.892		82	22		82	21.8925
83	85		83	100.892		83	85		83	100.892		83	26		83	21.8925
84	86		84	100.892		84	86		84	100.892		84	20		84	21.8925
85	110		85	100.892		85	110		85	100.892		85	22		85	21.8925
86	110		86	100.892		86	110		86	100.892		86	23		86	21.8925
87	91		87	100.892		87	91		87	100.892		87	30		87	21.8925
88	111		88	100.892		88	111		88	100.892		88	41		88	21.8925
89	84		89	100.892		89	84		89	100.892		89	27		89	21.8925
90	107		90	100.892		90	107		90	100.892		90	23		90	21.8925
91	105		91	100.892		91	105		91	100.892		91	17		91	21.8925
92	93		92	100.892		92	93		92	100.892		92	15		92	21.8925
93	108		93	100.892		93	108		93	100.892		93	21		93	21.8925
94	84		94	100.892		94	84		94	100.892		94	17		94	14.0603
95	89		95	100.892		95	89		95	100.892		95	14		95	14.0603
96	84		96	100.892		96	84		96	100.892		96	8		96	14.0603
97	96		97	100.892		97	96		97	100.892		97	14		97	14.0603
98	117		98	100.892		98	117		98	100.892		98	11		98	14.0603
99	103		99	100.892		99	103		99	100.892		99	10		99	14.0603
100	95		100	100.892		100	95		100	100.892		100	8		100	14.0603
101	95		101	100.892		101	95		101	100.892		101	11		101	14.0603
102	87		102	100.892		102	87		102	100.892		102	6		102	14.0603
103	95		103	100.892		103	95		103	100.892		103	10		103	14.0603
104	106		104	100.892		104	106		104	100.892		104	14		104	14.0603
105	125		105	100.892		105	125		105	100.892		105	11		105	14.0603
106	98		106	100.892		106	98		106	100.892		106	7		106	14.0603
107	124		107	100.892		107	124		107	100.892		107	9		107	14.0603
108	88		108	100.892		108	88		108	100.892		108	8		108	14.0603
109	117		109	100.892		109	117		109	100.892		109	14		109	14.0603
110	84		110	100.892		110	84		110	100.892		110	10		110	14.0603
111	105		111	100.892		111	105		111	100.892		111	13		111	14.0603
112	121		112	100.892		112	121		112	100.892		112	13		112	14.0603
113	112		113	100.892		113	112		113	100.892		113	12		113	14.0603
114	86		114	100.892		114	86		114	100.892		114	12		114	14.0603
115	88		115	100.892		115	88		115	100.892		115	7		115	14.0603
116	85		116	100.892		116	85		116	100.892		116	16		116	14.0603
117	109		117	100.892		117	109		117	100.892		117	13		117	14.0603
118	90		118	100.892		118	90		118	100.892		118	14		118	14.0603
119	93		119	100.892		119	93		119	100.892		119	11		119	14.0603
120	114		120	100.892		120	114		120	100.892		120	9		120	14.0603
121	103		121	100.892		121	103		121	100.892		121	31		121	14.0603
122	86		122	100.892		122	86		122	100.892		122	7		122	14.0603
123	88		123	100.892		123	88		123	100.892		123	12		123	14.0603
124	117		124	100.892		124	117		124	100.892		124	15		124	14.0603
125	106		125	100.892		125	106		125	100.892		125	17		125	14.0603
126	115		126	100.892		126	115		126	100.892		126	10		126	14.0603
127	81		127	100.892		127	81		127	100.892		127	13		127	14.0603
128	100		128	100.892		128	100		128	100.892		128	12		128	14.0603
129	117		129	100.892		129	117		129	100.892		129	14		129	14.0603
130	98		130	100.892		130	98		130	100.892		130	15		130	14.0603
131	106		131	100.892		131	106		131	100.892		131	8		131	14.0603
132	82		132	100.892		132	82		132	100.892		132	11		132	14.0603
133	80		133	100.892		133	80		133	100.892		133	9		133	14.0603
134	105		134	100.892		134	105		134	100.892		134	15		134	14.0603
135	93		135	100.892		135	93		135	100.892		135	11		135	14.0603
136	112		136	100.892		136	112		136	100.892		136	21		136	14.0603
137	88		137	100.892		137	88		137	100.892		137	16		137	14.0603
138	105		138	100.892		138	105		138	100.892		138	11		138	14.0603
139	83		139	100.892		139	83		139	100.892		139	8		139	14.0603
140	105		140	100.892		140	105		140	100.892		140	13		140	14.0603
141	108		141	100.892		141	108		141	100.892		141	10		141	14.0603
142	96		142	100.892		142	96		142	100.892		142	10		142	14.0603
143	84		143	100.892		143	84		143	100.892		143	19		143	14.0603
144	114		144	100.892		144	114		144	100.892		144	18		144	14.0603
145	83		145	100.892		145	83		145	100.892		145	8		145	14.0603
146	86		146	100.892		146	86		146	100.892		146	12		146	14.0603
147	117		147	100.892		147	117		147	100.892		147	19		147	14.0603
148	87		148	100.892		148	87		148	100.892		148	12		148	14.0603
149	84		149	100.892		149	84		149	100.892		149	24		149	14.0603
150	83		150	100.892		150	83		150	100.892		150	14		150	14.0603
151	101		151	100.892		151	101		151	100.892		151	13		151	14.0603
152	92		152	100.892		152	92		152	100.892		152	23		152	14.0603
153	110		153	100.892		153	110		153	100.892		153	25		153	14.0603
154	81		154	100.892		154	81		154	100.892		154	18		154	14.0603
155	94		155	100.892		155	94		155	100.892		155	36		155	14.0603
156	96		156	100.892		156	96		156	100.892		156	22		156	14.0603
157	81		157	100.892		157	81		157	100.892		157	23		157	14.0603
158	98		158	100.892		158	98		158	100.892		158	13		158	14.0603
159	84		159	100.892		159	84		159	100.892		159	14		159	14.0603
160	96		160	100.892		160	96		160	100.892		160	9		160	14.0603
161	85		161	100.892		161	85		161	100.892		161	14		161	14.0603
162	117		162	100.892		162	117		162	100.892		162	11		162	14.0603
163	113		163	100.892		163	113		163	100.892		163	21		163	14.0603
164	97		164	100.892		164	97		164	100.892		164	24		164	14.0603
165	100		165	100.892		165	100		165	100.892		165	19		165	14.0603
166	109		166	100.892		166	109		166	100.892		166	22		166	14.0603
167	121		167	100.892		167	121		167	100.892		167	12		167	14.0603
168	116		168	100.892		168	116		168	100.892		168	8		168	14.0603
169	123		169	100.892		169	123		169	100.892		169	13		169	14.0603
170	105		170	100.892		170	105		170	100.892		170	14		170	14.0603
171	93		171	100.892		171	93		171	100.892		171	16		171	14.0603
172	128		172	100.892		172	128		172	100.892		172	12		172	14.0603
173	128		173	100.892		173	128		173	100.892		173	22		173	14.0603
174	122		174	100.892		174	122		174	100.892		174	14		174	14.0603
175	86		175	100.892		175	86		175	100.892		175	16		175	14.0603
176	128		176	100.892		176	128		176	100.892		176	21		176	14.0603
177	114		177	100.892		177	114		177	100.892		177	13		177	14.0603
178	106		178	100.892		178	106		178	100.892		178	15		178	14.0603
179	127		179	100.892		179	127		179	100.892		179	10		179	14.0603
180	91		180	100.892		180	91		180	100.892		180	13		180	14.0603
181	84		181	100.892		181	84		181	100.892		181	10		181	14.0603
182	99		182	100.892		182	99		182	100.892		182	10		182	14.0603
183	117		183	100.892		183	117		183	100.892		183	14		183	14.0603
184	85		184	100.892		184	85		184	100.892		184	16		184	14.0603
185	90		185	100.892		185	90		185	100.892		185	13		185	14.0603
186	89		186	100.892		186	89		186	100.892		186	15		186	14.0603
187	115		187	100.892		187	115		187	100.892		187	11		187	14.0603
188	100		188	100.892		188	100		188	100.892		188	15		188	14.0603
189	81		189	100.892		189	81		189	100.892		189	19		189	14.0603
190	121		190	100.892		190	121		190	100.892		190	13		190	14.0603
191	115		191	100.892		191	115		191	100.892		191	10		191	14.0603
192	86		192	100.892		192	86		192	100.892		192	10		192	14.0603
193	106		193	100.892		193	106		193	100.892		193	11		193	14.0603
194	124		194	100.892		194	124		194	100.892		194	18		194	14.0603
195	88		195	100.892		195	88		195	100.892		195	8		195	14.0603
196	102		196	100.892		196	102		196	100.892		196	11		196	14.0603
197	87		197	100.892		197	87		197	100.892		197	12		197	14.0603
198	90		198	100.892		198	90		198	100.892		198	11		198	14.0603
199	117		199	100.892		199	117		199	100.892		199	16		199	14.0603
200	81		200	100.892		200	81		200	100.892		200	19		200	14.0603
201	121		201	100.892		201	121		201	100.892		201	19		201	14.0603
202	114		202	100.892		202	114		202	100.892		202	11		202	14.0603
203	118		203	100.892		203	118		203	100.892		203	13		203	14.0603
204	119		204	100.892		204	119		204	100.892		204	20		204	14.0603
205	113		205	100.892		205	113		205	100.892		205	24		205	14.0603
206	120		206	100.892		206	120		206	100.892		206	11		206	14.0603
207	106		207	100.892		207	106		207	100.892		207	22		207	14.0603
208	119		208	100.892		208	119		208	100.892		208	9		208	14.0603
209	110		209	100.892		209	110		209	100.892		209	17		209	14.0603
210	108		210	100.892		210	108		210	100.892		210	7		210	7.14286
211	101		211	100.892		211	101		211	100.892		211	11		211	7.14286
212	86		212	100.892		212	86		212	100.892		212	12		212	7.14286
213	101		213	100.892		213	101		213	100.892		213	9		213	7.14286
214	110		214	100.892		214	110		214	100.892		214	7		214	7.14286
215	100		215	100.892		215	100		215	100.892		215	6		215	7.14286
216	82		216	100.892		216	82		216	100.892		216	5		216	7.14286
217	89		217	100.892		217	89		217	100.892		217	8		217	7.14286
218	119		218	100.892		218	119		218	100.892		218	6		218	7.14286
219	120		219	100.892		219	120		219	100.892		219	10		219	7.14286
220	124		220	100.892		220	124		220	100.892		220	8		220	7.14286
221	109		221	100.892		221	109		221	100.892		221	4		221	7.14286
222	113		222	100.892		222	113		222	100.892		222	10		222	7.14286
223	102		223	100.892		223	102		223	100.892		223	5		223	7.14286
224	88		224	100.892		224	88		224	100.892		224	5		224	7.14286
225	111		225	100.892		225	111		225	100.892		225	10		225	7.14286
226	112		226	100.892		226	112		226	100.892		226	10		226	7.14286
227	109		227	100.892		227	109		227	100.892		227	8		227	7.14286
228	109		228	100.892		228	109		228	100.892		228	5		228	7.14286
229	88		229	100.892		229	88		229	100.892		229	9		229	7.14286
230	107		230	100.892		230	107		230	100.892		230	10		230	7.14286
231	100		231	100.892		231	100		231	100.892		231	7		231	7.14286
232	106		232	100.892		232	106		232	100.892		232	7		232	7.14286
233	117		233	100.892		233	117		233	100.892		233	7		233	7.14286
234	82		234	100.892		234	82		234	100.892		234	5		234	7.14286
235	108		235	100.892		235	108		235	100.892		235	8		235	7.14286
236	112		236	100.892		236	112		236	100.892		236	6		236	7.14286
237	99		237	100.892		237	99		237	100.892		237	10		237	7.14286
238	101		238	100.892		238	101		238	100.892		238	3		238	7.14286
239	96		239	100.892		239	96		239	100.892		239	4		239	7.14286
240	90		240	100.892		240	90		240	100.892		240	7		240	7.14286
241	89		241	100.892		241	89		241	100.892		241	2		241	7.14286
242	114		242	100.892		242	114		242	100.892		242	22		242	7.14286
243	101		243	100.892		243	101		243	100.892		243	8		243	7.14286
244	118		244	100.892		244	118		244	100.892		244	4		244	7.14286
245	112		245	100.892		245	112		245	100.892		245	4		245	7.14286
246	115		246	100.892		246	115		246	100.892		246	2		246	7.14286
247	110		247	100.892		247	110		247	100.892		247	9		247	7.14286
248	95		248	100.892		248	95		248	100.892		248	7		248	7.14286
249	105		249	100.892		249	105		249	100.892		249	3		249	7.14286
250	106		250	100.892		250	106		250	100.892		250	5		250	7.14286
251	76		251	81.0901		251	76		251	76.9103		251	5		251	7.14286
252	83		252	81.0901		252	83		252	76.9103
253	66		253	81.0901		253	66		253	76.9103
254	73		254	81.0901		254	73		254	76.9103
255	85		255	81.0901		255	85		255	76.9103
256	77		256	81.0901		256	77		256	76.9103
257	67		257	81.0901		257	67		257	76.9103
258	63		258	81.0901		258	63		258	76.9103
259	69		259	81.0901		259	69		259	76.9103
260	101		260	81.0901		260	101		260	76.9103
261	65		261	81.0901		261	65		261	76.9103
262	68		262	81.0901		262	68		262	76.9103
263	97		263	81.0901		263	97		263	76.9103
264	100		264	81.0901		264	100		264	76.9103
265	79		265	81.0901		265	79		265	76.9103
266	84		266	81.0901		266	84		266	76.9103
267	77		267	81.0901		267	77		267	76.9103
268	80		268	81.0901		268	80		268	76.9103
269	73		269	81.0901		269	73		269	76.9103
270	91		270	81.0901		270	91		270	76.9103
271	63		271	81.0901		271	63		271	76.9103
272	77		272	81.0901		272	77		272	76.9103
273	76		273	81.0901		273	76		273	76.9103
274	69		274	81.0901		274	69		274	76.9103
275	83		275	81.0901		275	83		275	76.9103
276	102		276	81.0901		276	102		276	76.9103
277	94		277	81.0901		277	94		277	76.9103
278	88		278	81.0901		278	88		278	76.9103
279	78		279	81.0901		279	78		279	76.9103
280	67		280	81.0901		280	67		280	76.9103
281	90		281	81.0901		281	90		281	76.9103
282	87		282	81.0901		282	87		282	76.9103
283	75		283	81.0901		283	75		283	76.9103
284	83		284	81.0901		284	83		284	76.9103
285	77		285	81.0901		285	77		285	76.9103
286	78		286	81.0901		286	78		286	76.9103
287	62		287	81.0901		287	62		287	76.9103
288	75		288	81.0901		288	75		288	76.9103
289	77		289	81.0901		289	77		289	76.9103
290	95		290	81.0901		290	95		290	76.9103
291	89		291	81.0901		291	89		291	76.9103
292	93		292	81.0901		292	93		292	76.9103
293	89		293	81.0901		293	89		293	76.9103
294	85		294	81.0901		294	85		294	76.9103
295	74		295	81.0901		295	74		295	76.9103
296	96		296	81.0901		296	96		296	76.9103
297	75		297	81.0901		297	75		297	76.9103
298	90		298	81.0901		298	90		298	76.9103
299	98		299	81.0901		299	98		299	76.9103
300	101		300	81.0901		300	101		300	76.9103
301	79		301	81.0901		301	79		301	76.9103
302	95		302	81.0901		302	95		302	76.9103
303	99		303	81.0901		303	99		303	76.9103
304	74		304	81.0901		304	74		304	76.9103
305	101		305	81.0901		305	101		305	76.9103
306	70		306	81.0901		306	70		306	76.9103
307	93		307	81.0901		307	93		307	76.9103
308	98		308	81.0901		308	98		308	76.9103
309	70		309	81.0901		309	70		309	76.9103
310	102		310	81.0901		310	102		310	76.9103
311	84		311	81.0901		311	84		311	76.9103
312	97		312	81.0901		312	97		312	76.9103
313	82		313	81.0901		313	82		313	76.9103
314	98		314	81.0901		314	98		314	76.9103
315	72		315	81.0901		315	72		315	76.9103
316	91		316	81.0901		316	91		316	76.9103
317	68		317	81.0901		317	68		317	76.9103
318	100		318	81.0901		318	100		318	76.9103
319	77		319	81.0901		319	77		319	76.9103
320	85		320	81.0901		320	85		320	76.9103
321	64		321	81.0901		321	64		321	76.9103
322	70		322	81.0901		322	70		322	76.9103
323	83		323	81.0901		323	83		323	76.9103
324	76		324	81.0901		324	76		324	76.9103
325	88		325	81.0901		325	88		325	76.9103
326	72		326	81.0901		326	72		326	76.9103
327	76		327	81.0901		327	76		327	76.9103
328	64		328	81.0901		328	64		328	76.9103
329	81		329	81.0901		329	81		329	76.9103
330	96		330	81.0901		330	96		330	76.9103
331	63		331	81.0901		331	63		331	76.9103
332	63		332	81.0901		332	63		332	76.9103
333	98		333	81.0901		333	98		333	76.9103
334	77		334	81.0901		334	77		334	76.9103
335	102		335	81.0901		335	102		335	76.9103
336	76		336	81.0901		336	76		336	76.9103
337	65		337	81.0901		337	65		337	76.9103
338	70		338	81.0901		338	70		338	76.9103
339	64		339	81.0901		339	64		339	76.9103
340	94		340	81.0901		340	94		340	76.9103
341	63		341	81.0901		341	63		341	76.9103
342	63		342	81.0901		342	63		342	76.9103
343	71		343	81.0901		343	71		343	76.9103
344	75		344	81.0901		344	75		344	76.9103
345	70		345	81.0901		345	70		345	76.9103
346	77		346	81.0901		346	77		346	76.9103
347	80		347	81.0901		347	80		347	76.9103
348	78		348	81.0901		348	78		348	76.9103
349	92		349	81.0901		349	92		349	76.9103
350	96		350	81.0901		350	96		350	76.9103
351	73		351	81.0901		351	73		351	76.9103
352	68		352	81.0901		352	68		352	76.9103
353	90		353	81.0901		353	90		353	76.9103
354	91		354	81.0901		354	91		354	76.9103
355	74		355	81.0901		355	74		355	76.9103
356	91		356	81.0901		356	91		356	76.9103
357	85		357	81.0901		357	85		357	76.9103
358	87		358	81.0901		358	87		358	76.9103
359	85		359	81.0901		359	85		359	76.9103
360	68		360	81.0901		360	68		360	76.9103
361	87		361	81.0901		361	87		361	76.9103
362	72		362	72.7679		362	72		362	76.9103
363	76		363	72.7679		363	76		363	76.9103
364	65		364	72.7679		364	65		364	76.9103
365	90		365	72.7679		365	90		365	76.9103
366	66		366	72.7679		366	66		366	76.9103
367	76		367	72.7679		367	76		367	76.9103
368	59		368	72.7679		368	59		368	76.9103
369	88		369	72.7679		369	88		369	76.9103
370	75		370	72.7679		370	75		370	76.9103
371	56		371	72.7679		371	56		371	76.9103
372	61		372	72.7679		372	61		372	76.9103
373	55		373	72.7679		373	55		373	76.9103
374	77		374	72.7679		374	77		374	76.9103
375	67		375	72.7679		375	67		375	76.9103
376	79		376	72.7679		376	79		376	76.9103
377	78		377	72.7679		377	78		377	76.9103
378	70		378	72.7679		378	70		378	76.9103
379	87		379	72.7679		379	87		379	76.9103
380	63		380	72.7679		380	63		380	76.9103
381	68		381	72.7679		381	68		381	76.9103
382	63		382	72.7679		382	63		382	76.9103
383	89		383	72.7679		383	89		383	76.9103
384	73		384	72.7679		384	73		384	76.9103
385	64		385	72.7679		385	64		385	76.9103
386	69		386	72.7679		386	69		386	76.9103
387	84		387	72.7679		387	84		387	76.9103
388	63		388	72.7679		388	63		388	76.9103
389	83		389	72.7679		389	83		389	76.9103
390	88		390	72.7679		390	88		390	76.9103
391	87		391	72.7679		391	87		391	76.9103
392	73		392	72.7679		392	73		392	76.9103
393	69		393	72.7679		393	69		393	76.9103
394	79		394	72.7679		394	79		394	76.9103
395	67		395	72.7679		395	67		395	76.9103
396	84		396	72.7679		396	84		396	76.9103
397	84		397	72.7679		397	84		397	76.9103
398	63		398	72.7679		398	63		398	76.9103
399	73		399	72.7679		399	73		399	76.9103
400	59		400	72.7679		400	59		400	76.9103
401	71		401	72.7679		401	71		401	76.9103
402	88		402	72.7679		402	88		402	76.9103
403	67		403	72.7679		403	67		403	76.9103
404	83		404	72.7679		404	83		404	76.9103
405	61		405	72.7679		405	61		405	76.9103
406	81		406	72.7679		406	81		406	76.9103
407	88		407	72.7679		407	88		407	76.9103
408	76		408	72.7679		408	76		408	76.9103
409	80		409	72.7679		409	80		409	76.9103
410	67		410	72.7679		410	67		410	76.9103
411	80		411	72.7679		411	80		411	76.9103
412	61		412	72.7679		412	61		412	76.9103
413	75		413	72.7679		413	75		413	76.9103
414	65		414	72.7679		414	65		414	76.9103
415	90		415	72.7679		415	90		415	76.9103
416	62		416	72.7679		416	62		416	76.9103
417	67		417	72.7679		417	67		417	76.9103
418	73		418	72.7679		418	73		418	76.9103
419	77		419	72.7679		419	77		419	76.9103
420	70		420	72.7679		420	70		420	76.9103
421	63		421	72.7679		421	63		421	76.9103
422	81		422	72.7679		422	81		422	76.9103
423	68		423	72.7679		423	68		423	76.9103
424	61		424	72.7679		424	61		424	76.9103
425	69		425	72.7679		425	69		425	76.9103
426	89		426	72.7679		426	89		426	76.9103
427	75		427	72.7679		427	75		427	76.9103
428	62		428	72.7679		428	62		428	76.9103
429	61		429	72.7679		429	61		429	76.9103
430	65		430	72.7679		430	65		430	76.9103
431	57		431	72.7679		431	57		431	76.9103
432	61		432	72.7679		432	61		432	76.9103
433	61		433	72.7679		433	61		433	76.9103
434	70		434	72.7679		434	70		434	76.9103
435	79		435	72.7679		435	79		435	76.9103
436	62		436	72.7679		436	62		436	76.9103
437	83		437	72.7679		437	83		437	76.9103
438	61		438	72.7679		438	61		438	76.9103
439	72		439	72.7679		439	72		439	76.9103
440	80		440	72.7679		440	80		440	76.9103
441	77		441	72.7679		441	77		441	76.9103
442	74		442	72.7679		442	74		442	76.9103
443	66		443	72.7679		443	66		443	76.9103
444	76		444	72.7679		444	76		444	76.9103
445	62		445	72.7679		445	62		445	76.9103
446	68		446	72.7679		446	68		446	76.9103
447	58		447	72.7679		447	58		447	76.9103
448	55		448	72.7679		448	55		448	76.9103
449	81		449	72.7679		449	81		449	76.9103
450	81		450	72.7679		450	81		450	76.9103
451	83		451	72.7679		451	83		451	76.9103
452	76		452	72.7679		452	76		452	76.9103
453	76		453	72.7679		453	76		453	76.9103
454	81		454	72.7679		454	81		454	76.9103
455	78		455	72.7679		455	78		455	76.9103
456	88		456	72.7679		456	88		456	76.9103
457	71		457	72.7679		457	71		457	76.9103
458	75		458	72.7679		458	75		458	76.9103
459	78		459	72.7679		459	78		459	76.9103
460	80		460	72.7679		460	80		460	76.9103
461	55		461	72.7679		461	55		461	76.9103
462	77		462	72.7679		462	77		462	76.9103
463	78		463	72.7679		463	78		463	76.9103
464	76		464	72.7679		464	76		464	76.9103
465	85		465	72.7679		465	85		465	76.9103
466	81		466	72.7679		466	81		466	76.9103
467	72		467	72.7679		467	72		467	76.9103
468	70		468	72.7679		468	70		468	76.9103
469	66		469	72.7679		469	66		469	76.9103
470	59		470	72.7679		470	59		470	76.9103
471	86		471	72.7679		471	86		471	76.9103
472	64		472	72.7679		472	64		472	76.9103
473	93		473	72.7679		473	93		473	76.9103
474	62		474	61.3568		474	62		474	61.3568
475	64		475	61.3568		475	64		475	61.3568
476	45		476	61.3568		476	45		476	61.3568
477	71		477	61.3568		477	71		477	61.3568
478	73		478	61.3568		478	73		478	61.3568
479	45		479	61.3568		479	45		479	61.3568
480	74		480	61.3568		480	74		480	61.3568
481	53		481	61.3568		481	53		481	61.3568
482	58		482	61.3568		482	58		482	61.3568
483	69		483	61.3568		483	69		483	61.3568
484	73		484	61.3568		484	73		484	61.3568
485	67		485	61.3568		485	67		485	61.3568
486	53		486	61.3568		486	53		486	61.3568
487	56		487	61.3568		487	56		487	61.3568
488	74		488	61.3568		488	74		488	61.3568
489	55		489	61.3568		489	55		489	61.3568
490	58		490	61.3568		490	58		490	61.3568
491	51		491	61.3568		491	51		491	61.3568
492	65		492	61.3568		492	65		492	61.3568
493	66		493	61.3568		493	66		493	61.3568
494	56		494	61.3568		494	56		494	61.3568
495	64		495	61.3568		495	64		495	61.3568
496	60		496	61.3568		496	60		496	61.3568
497	69		497	61.3568		497	69		497	61.3568
498	48		498	61.3568		498	48		498	61.3568
499	63		499	61.3568		499	63		499	61.3568
500	57		500	61.3568		500	57		500	61.3568
501	55		501	61.3568		501	55		501	61.3568
502	47		502	61.3568		502	47		502	61.3568
503	59		503	61.3568		503	59		503	61.3568
504	69		504	61.3568		504	69		504	61.3568
505	59		505	61.3568		505	59		505	61.3568
506	46		506	61.3568		506	46		506	61.3568
507	48		507	61.3568		507	48		507	61.3568
508	61		508	61.3568		508	61		508	61.3568
509	60		509	61.3568		509	60		509	61.3568
510	66		510	61.3568		510	66		510	61.3568
511	52		511	61.3568		511	52		511	61.3568
512	48		512	61.3568		512	48		512	61.3568
513	61		513	61.3568		513	61		513	61.3568
514	70		514	61.3568		514	70		514	61.3568
515	63		515	61.3568		515	63		515	61.3568
516	54		516	61.3568		516	54		516	61.3568
517	44		517	61.3568		517	44		517	61.3568
518	44		518	61.3568		518	44		518	61.3568
519	64		519	61.3568		519	64		519	61.3568
520	51		520	61.3568		520	51		520	61.3568
521	46		521	61.3568		521	46		521	61.3568
522	56		522	61.3568		522	56		522	61.3568
523	66		523	61.3568		523	66		523	61.3568
524	60		524	61.3568		524	60		524	61.3568
525	57		525	61.3568		525	57		525	61.3568
526	46		526	61.3568		526	46		526	61.3568
527	62		527	61.3568		527	62		527	61.3568
528	51		528	61.3568		528	51		528	61.3568
529	60		529	61.3568		529	60		529	61.3568
530	68		530	61.3568		530	68		530	61.3568
531	49		531	61.3568		531	49		531	61.3568
532	58		532	61.3568		532	58		532	61.3568
533	53		533	61.3568		533	53		533	61.3568
534	55		534	61.3568		534	55		534	61.3568
535	50		535	61.3568		535	50		535	61.3568
536	55		536	61.3568		536	55		536	61.3568
537	58		537	61.3568		537	58		537	61.3568
538	69		538	61.3568		538	69		538	61.3568
539	52		539	61.3568		539	52		539	61.3568
540	54		540	61.3568		540	54		540	61.3568
541	63		541	61.3568		541	63		541	61.3568
542	56		542	61.3568		542	56		542	61.3568
543	70		543	61.3568		543	70		543	61.3568
544	71		544	61.3568		544	71		544	61.3568
545	67		545	61.3568		545	67		545	61.3568
546	55		546	61.3568		546	55		546	61.3568
547	78		547	61.3568		547	78		547	61.3568
548	52		548	61.3568		548	52		548	61.3568
549	61		549	61.3568		549	61		549	61.3568
550	49		550	61.3568		550	49		550	61.3568
551	72		551	61.3568		551	72		551	61.3568
552	56		552	61.3568		552	56		552	61.3568
553	64		553	61.3568		553	64		553	61.3568
554	53		554	61.3568		554	53		554	61.3568
555	52		555	61.3568		555	52		555	61.3568
556	59		556	61.3568		556	59		556	61.3568
557	73		557	61.3568		557	73		557	61.3568
558	61		558	61.3568		558	61		558	61.3568
559	71		559	61.3568		559	71		559	61.3568
560	77		560	61.3568		560	77		560	61.3568
561	55		561	61.3568		561	55		561	61.3568
562	60		562	61.3568		562	60		562	61.3568
563	53		563	61.3568		563	53		563	61.3568
564	60		564	61.3568		564	60		564	61.3568
565	62		565	61.3568		565	62		565	61.3568
566	55		566	61.3568		566	55		566	61.3568
567	75		567	61.3568		567	75		567	61.3568
568	70		568	61.3568		568	70		568	61.3568
569	64		569	61.3568		569	64		569	61.3568
570	73		570	61.3568		570	73		570	61.3568
571	53		571	61.3568		571	53		571	61.3568
572	51		572	61.3568		572	51		572	61.3568
573	51		573	61.3568		573	51		573	61.3568
574	57		574	61.3568		574	57		574	61.3568
575	63		575	61.3568		575	63		575	61.3568
576	51		576	61.3568		576	51		576	61.3568
577	70		577	61.3568		577	70		577	61.3568
578	77		578	61.3568		578	77		578	61.3568
579	73		579	61.3568		579	73		579	61.3568
580	68		580	61.3568		580	68		580	61.3568
581	51		581	61.3568		581	51		581	61.3568
582	74		582	61.3568		582	74		582	61.3568
583	71		583	61.3568		583	71		583	61.3568
584	54		584	61.3568		584	54		584	61.3568
585	75		585	61.3568		585	75		585	61.3568
586	62		586	61.3568		586	62		586	61.3568
587	71		587	61.3568		587	71		587	61.3568
588	69		588	61.3568		588	69		588	61.3568
589	52		589	61.3568		589	52		589	61.3568
590	75		590	61.3568		590	75		590	61.3568
591	48		591	61.3568		591	48		591	61.3568
592	49		592	61.3568		592	49		592	61.3568
593	71		593	61.3568		593	71		593	61.3568
594	71		594	61.3568		594	71		594	61.3568
595	50		595	61.3568		595	50		595	61.3568
596	78		596	61.3568		596	78		596	61.3568
597	69		597	61.3568		597	69		597	61.3568
598	61		598	61.3568		598	61		598	61.3568
599	59		599	61.3568		599	59		599	61.3568
600	74		600	61.3568		600	74		600	61.3568
601	61		601	61.3568		601	61		601	61.3568
602	61		602	61.3568		602	61		602	61.3568
603	64		603	61.3568		603	64		603	61.3568
604	53		604	61.3568		604	53		604	61.3568
605	67		605	61.3568		605	67		605	61.3568
606	76		606	61.3568		606	76		606	61.3568
607	70		607	61.3568		607	70		607	61.3568
608	56		608	61.3568		608	56		608	61.3568
609	63		609	61.3568		609	63		609	61.3568
610	77		610	61.3568		610	77		610	61.3568
611	52		611	61.3568		611	52		611	61.3568
612	73		612	61.3568		612	73		612	61.3568
613	61		613	61.3568		613	61		613	61.3568
614	51		614	61.3568		614	51		614	61.3568
615	59		615	61.3568		615	59		615	61.3568
616	62		616	61.3568		616	62		616	61.3568
617	62		617	61.3568		617	62		617	61.3568
618	50		618	61.3568		618	50		618	61.3568
619	74		619	61.3568		619	74		619	61.3568
620	66		620	61.3568		620	66		620	61.3568
621	54		621	61.3568		621	54		621	61.3568
622	52		622	61.3568		622	52		622	61.3568
623	47		623	61.3568		623	47		623	61.3568
624	54		624	61.3568		624	54		624	61.3568
625	48		625	61.3568		625	48		625	61.3568
626	70		626	61.3568		626	70		626	61.3568
627	72		627	61.3568		627	72		627	61.3568
628	74		628	61.3568		628	74		628	61.3568
629	62		629	61.3568		629	62		629	61.3568
630	59		630	61.3568		630	59		630	61.3568
631	56		631	61.3568		631	56		631	61.3568
632	63		632	61.3568		632	63		632	61.3568
633	78		633	61.3568		633	78		633	61.3568
634	75		634	61.3568		634	75		634	61.3568
635	75		635	61.3568		635	75		635	61.3568
636	55		636	61.3568		636	55		636	61.3568
637	78		637	61.3568		637	78		637	61.3568
638	55		638	61.3568		638	55		638	61.3568
639	60		639	61.3568		639	60		639	61.3568
640	76		640	61.3568		640	76		640	61.3568
641	50		641	61.3568		641	50		641	61.3568
642	78		642	61.3568		642	78		642	61.3568
643	68		643	61.3568		643	68		643	61.3568
644	66		644	61.3568		644	66		644	61.3568
645	62		645	61.3568		645	62		645	61.3568
646	56		646	61.3568		646	56		646	61.3568
647	52		647	61.3568		647	52		647	61.3568
648	77		648	61.3568		648	77		648	61.3568
649	58		649	61.3568		649	58		649	61.3568
650	49		650	61.3568		650	49		650	61.3568
651	67		651	61.3568		651	67		651	61.3568
652	62		652	61.3568		652	62		652	61.3568
653	64		653	61.3568		653	64		653	61.3568
654	65		654	61.3568		654	65		654	61.3568
655	57		655	61.3568		655	57		655	61.3568
656	47		656	61.3568		656	47		656	61.3568
657	69		657	61.3568		657	69		657	61.3568
658	61		658	61.3568		658	61		658	61.3568
659	64		659	61.3568		659	64		659	61.3568
660	61		660	61.3568		660	61		660	61.3568
661	76		661	61.3568		661	76		661	61.3568
662	61		662	61.3568		662	61		662	61.3568
663	66		663	61.3568		663	66		663	61.3568
664	50		664	61.3568		664	50		664	61.3568
665	65		665	61.3568		665	65		665	61.3568
666	61		666	61.3568		666	61		666	61.3568
667	64		667	61.3568		667	64		667	61.3568
668	79		668	61.3568		668	79		668	61.3568
669	64		669	61.3568		669	64		669	61.3568
670	65		670	61.3568		670	65		670	61.3568
671	73		671	61.3568		671	73		671	61.3568
672	47		672	61.3568		672	47		672	61.3568
673	58		673	61.3568		673	58		673	61.3568
674	65		674	61.3568		674	65		674	61.3568
675	79		675	61.3568		675	79		675	61.3568
676	49		676	61.3568		676	49		676	61.3568
677	50		677	61.3568		677	50		677	61.3568
678	60		678	61.3568		678	60		678	61.3568
679	69		679	61.3568		679	69		679	61.3568
680	79		680	61.3568		680	79		680	61.3568
681	69		681	61.3568		681	69		681	61.3568
682	67		682	61.3568		682	67		682	61.3568
683	64		683	61.3568		683	64		683	61.3568
684	47		684	61.3568		684	47		684	61.3568
685	62		685	61.3568		685	62		685	61.3568
686	71		686	61.3568		686	71		686	61.3568
687	73		687	61.3568		687	73		687	61.3568
688	71		688	61.3568		688	71		688	61.3568
689	57		689	61.3568		689	57		689	61.3568
690	69		690	61.3568		690	69		690	61.3568
691	60		691	61.3568		691	60		691	61.3568
692	51		692	61.3568		692	51		692	61.3568
693	62		693	61.3568		693	62		693	61.3568
694	58		694	61.3568		694	58		694	61.3568
695	63		695	61.3568		695	63		695	61.3568
696	62		696	61.3568		696	62		696	61.3568
697	49		697	61.3568		697	49		697	61.3568
698	52		698	61.3568		698	52		698	61.3568
699	54		699	61.3568		699	54		699	61.3568
700	53		700	61.3568		700	53		700	61.3568

## Sheet: Suppl. Figure 6
Supplementary Figure 6c
Photon Counts (DNA-Atto 488)	Number of Events
2	0
4	0
6	0
8	2
10	3
12	9
14	4
16	3
18	1
20	1
22	0
24	0

[truncated: 3 more sheets: Suppl. Figure 8, Suppl. Figure 9, Suppl. Figure 10]
